# Supplementary material for: Tissue-location-specific transcription programs drive tumor dependencies in colon cancer
Source: Nat Commun. 2024 Feb 15;15:1384. doi: 10.1038/s41467-024-45605-4 (PMC10869357; doi:10.1038/s41467-024-45605-4)
Supplement: Supplementary file 4 — Source Data [file 41467_2024_45605_MOESM4_ESM.zip]

Archive with 566 entries (509 files):
- Source Data/
- __MACOSX/._Source Data
- Source Data/.DS_Store
- __MACOSX/Source Data/._.DS_Store
- Source Data/Figures_Source_Data/
- Source Data/Figures_Source_Data/FigurePlotsSourceData.xlsx
- __MACOSX/Source Data/Figures_Source_Data/._FigurePlotsSourceData.xlsx
- Source Data/Figures_Source_Data/.DS_Store
- __MACOSX/Source Data/Figures_Source_Data/._.DS_Store
- Source Data/Figures_Source_Data/supplemental figure 3/
- Source Data/Figures_Source_Data/supplemental figure 4/
- Source Data/Figures_Source_Data/supplemental figure 5/
- Source Data/Figures_Source_Data/supplemental figure 2/
- Source Data/Figures_Source_Data/figure 1/
- Source Data/Figures_Source_Data/figure 3/
- Source Data/Figures_Source_Data/supplemental figure 7/
- Source Data/Figures_Source_Data/figure 2/
- Source Data/Figures_Source_Data/supplemental figure 1/
- Source Data/Figures_Source_Data/supplemental figure 6/
- Source Data/Figures_Source_Data/supplemental figure 3/.DS_Store
- __MACOSX/Source Data/Figures_Source_Data/supplemental figure 3/._.DS_Store
- Source Data/Figures_Source_Data/supplemental figure 3/panel e/
- Source Data/Figures_Source_Data/supplemental figure 4/.DS_Store
- __MACOSX/Source Data/Figures_Source_Data/supplemental figure 4/._.DS_Store
- Source Data/Figures_Source_Data/supplemental figure 4/Panel d,e,f/
- Source Data/Figures_Source_Data/supplemental figure 5/Supplementary Dataset 1.xlsx
- __MACOSX/Source Data/Figures_Source_Data/supplemental figure 5/._Supplementary Dataset 1.xlsx
- Source Data/Figures_Source_Data/supplemental figure 5/AllPanels.txt
- __MACOSX/Source Data/Figures_Source_Data/supplemental figure 5/._AllPanels.txt
- Source Data/Figures_Source_Data/supplemental figure 2/.DS_Store
- __MACOSX/Source Data/Figures_Source_Data/supplemental figure 2/._.DS_Store
- Source Data/Figures_Source_Data/supplemental figure 2/panel b/
- Source Data/Figures_Source_Data/supplemental figure 2/panel d/
- Source Data/Figures_Source_Data/supplemental figure 2/panel c/
- Source Data/Figures_Source_Data/supplemental figure 2/panel a/
- Source Data/Figures_Source_Data/figure 1/.DS_Store
- __MACOSX/Source Data/Figures_Source_Data/figure 1/._.DS_Store
- Source Data/Figures_Source_Data/figure 1/panel b/
- Source Data/Figures_Source_Data/figure 3/.DS_Store
- __MACOSX/Source Data/Figures_Source_Data/figure 3/._.DS_Store
- Source Data/Figures_Source_Data/figure 3/figure 3.jpg
- __MACOSX/Source Data/Figures_Source_Data/figure 3/._figure 3.jpg
- Source Data/Figures_Source_Data/figure 3/panel b/
- Source Data/Figures_Source_Data/figure 3/panel e/
- Source Data/Figures_Source_Data/figure 3/panel c/
- Source Data/Figures_Source_Data/supplemental figure 7/.DS_Store
- __MACOSX/Source Data/Figures_Source_Data/supplemental figure 7/._.DS_Store
- Source Data/Figures_Source_Data/supplemental figure 7/panel c/
- Source Data/Figures_Source_Data/supplemental figure 7/panel a/
- Source Data/Figures_Source_Data/supplemental figure 7/CDX2_IHC_Proximal-Distal_Images/
- Source Data/Figures_Source_Data/figure 2/.DS_Store
- __MACOSX/Source Data/Figures_Source_Data/figure 2/._.DS_Store
- Source Data/Figures_Source_Data/figure 2/panel b/
- Source Data/Figures_Source_Data/supplemental figure 1/.DS_Store
- __MACOSX/Source Data/Figures_Source_Data/supplemental figure 1/._.DS_Store
- Source Data/Figures_Source_Data/supplemental figure 1/panel d,e/
- Source Data/Figures_Source_Data/supplemental figure 1/panel b/
- Source Data/Figures_Source_Data/supplemental figure 1/panel c/
- Source Data/Figures_Source_Data/supplemental figure 6/.DS_Store
- __MACOSX/Source Data/Figures_Source_Data/supplemental figure 6/._.DS_Store
- Source Data/Figures_Source_Data/supplemental figure 6/panel e/
- Source Data/Figures_Source_Data/supplemental figure 6/panel f/
- __MACOSX/Source Data/Figures_Source_Data/supplemental figure 6/._panel f
- Source Data/Figures_Source_Data/supplemental figure 3/panel e/e2.jpg
- Source Data/Figures_Source_Data/supplemental figure 3/panel e/e4.jpg
- Source Data/Figures_Source_Data/supplemental figure 3/panel e/panel e.png
- Source Data/Figures_Source_Data/supplemental figure 3/panel e/e3.tif
- Source Data/Figures_Source_Data/supplemental figure 3/panel e/e1.tif
- Source Data/Figures_Source_Data/supplemental figure 4/Panel d,e,f/F6..jpg
- Source Data/Figures_Source_Data/supplemental figure 4/Panel d,e,f/F7..jpg
- Source Data/Figures_Source_Data/supplemental figure 4/Panel d,e,f/sup_figure_4-2_20221028.jpg
- __MACOSX/Source Data/Figures_Source_Data/supplemental figure 4/Panel d,e,f/._sup_figure_4-2_20221028.jpg
- Source Data/Figures_Source_Data/supplemental figure 4/Panel d,e,f/F4.jpg
- Source Data/Figures_Source_Data/supplemental figure 4/Panel d,e,f/F1.jpg
- Source Data/Figures_Source_Data/supplemental figure 4/Panel d,e,f/F2.jpg
- Source Data/Figures_Source_Data/supplemental figure 4/Panel d,e,f/F3.jpg
- Source Data/Figures_Source_Data/supplemental figure 4/Panel d,e,f/F14.jpg
- Source Data/Figures_Source_Data/supplemental figure 4/Panel d,e,f/F13.jpg
- Source Data/Figures_Source_Data/supplemental figure 4/Panel d,e,f/F12.jpg
- Source Data/Figures_Source_Data/supplemental figure 4/Panel d,e,f/D1.jpg
- Source Data/Figures_Source_Data/supplemental figure 4/Panel d,e,f/F10.jpg
- Source Data/Figures_Source_Data/supplemental figure 4/Panel d,e,f/F11.jpg
- Source Data/Figures_Source_Data/supplemental figure 4/Panel d,e,f/D2.jpg
- Source Data/Figures_Source_Data/supplemental figure 4/Panel d,e,f/F8..jpg
- Source Data/Figures_Source_Data/supplemental figure 4/Panel d,e,f/E2.tif
- Source Data/Figures_Source_Data/supplemental figure 4/Panel d,e,f/F5..jpg
- Source Data/Figures_Source_Data/supplemental figure 4/Panel d,e,f/E1.tif
- Source Data/Figures_Source_Data/supplemental figure 4/Panel d,e,f/F9..jpg
- Source Data/Figures_Source_Data/supplemental figure 2/panel b/.DS_Store
- __MACOSX/Source Data/Figures_Source_Data/supplemental figure 2/panel b/._.DS_Store
- Source Data/Figures_Source_Data/supplemental figure 2/panel b/b8.jpg
- Source Data/Figures_Source_Data/supplemental figure 2/panel b/b2.tif
- Source Data/Figures_Source_Data/supplemental figure 2/panel b/b1.tif
- Source Data/Figures_Source_Data/supplemental figure 2/panel b/panel a,b.png
- Source Data/Figures_Source_Data/supplemental figure 2/panel b/b5.tif
- Source Data/Figures_Source_Data/supplemental figure 2/panel b/b6.tif
- Source Data/Figures_Source_Data/supplemental figure 2/panel b/b4.jpg
- Source Data/Figures_Source_Data/supplemental figure 2/panel b/b7.jpg
- Source Data/Figures_Source_Data/supplemental figure 2/panel b/b3.jpg
- Source Data/Figures_Source_Data/supplemental figure 2/panel d/D8.tif
- Source Data/Figures_Source_Data/supplemental figure 2/panel d/D9.tif
- Source Data/Figures_Source_Data/supplemental figure 2/panel d/panel d.png
- Source Data/Figures_Source_Data/supplemental figure 2/panel d/D10.tif
- Source Data/Figures_Source_Data/supplemental figure 2/panel d/D1.tif
- Source Data/Figures_Source_Data/supplemental figure 2/panel d/D11.tif
- Source Data/Figures_Source_Data/supplemental figure 2/panel d/D2.tif
- Source Data/Figures_Source_Data/supplemental figure 2/panel d/D3.tif
- Source Data/Figures_Source_Data/supplemental figure 2/panel d/D12.tif
- Source Data/Figures_Source_Data/supplemental figure 2/panel d/D7.tif
- Source Data/Figures_Source_Data/supplemental figure 2/panel d/D6.tif
- Source Data/Figures_Source_Data/supplemental figure 2/panel d/D4.tif
- Source Data/Figures_Source_Data/supplemental figure 2/panel d/D5.tif
- Source Data/Figures_Source_Data/supplemental figure 2/panel c/C9.tif
- Source Data/Figures_Source_Data/supplemental figure 2/panel c/C8.tif
- Source Data/Figures_Source_Data/supplemental figure 2/panel c/C6.tif
- Source Data/Figures_Source_Data/supplemental figure 2/panel c/C7.tif
- Source Data/Figures_Source_Data/supplemental figure 2/panel c/C5.tif
- Source Data/Figures_Source_Data/supplemental figure 2/panel c/C4.tif
- Source Data/Figures_Source_Data/supplemental figure 2/panel c/C1.tif
- Source Data/Figures_Source_Data/supplemental figure 2/panel c/C12.tif
- Source Data/Figures_Source_Data/supplemental figure 2/panel c/C10.tif
- Source Data/Figures_Source_Data/supplemental figure 2/panel c/C3.tif
- Source Data/Figures_Source_Data/supplemental figure 2/panel c/C2.tif
- Source Data/Figures_Source_Data/supplemental figure 2/panel c/C11.tif
- Source Data/Figures_Source_Data/supplemental figure 2/panel c/panel c.png
- Source Data/Figures_Source_Data/supplemental figure 2/panel a/a1.jpg
- Source Data/Figures_Source_Data/supplemental figure 2/panel a/a3.jpg
- Source Data/Figures_Source_Data/supplemental figure 2/panel a/a2.jpg
- Source Data/Figures_Source_Data/supplemental figure 2/panel a/a6.jpg
- Source Data/Figures_Source_Data/supplemental figure 2/panel a/a7.jpg
- Source Data/Figures_Source_Data/supplemental figure 2/panel a/a5.jpg
- Source Data/Figures_Source_Data/supplemental figure 2/panel a/a4.jpg
- Source Data/Figures_Source_Data/supplemental figure 2/panel a/panel a,b.png
- Source Data/Figures_Source_Data/supplemental figure 2/panel a/a8.jpg
- Source Data/Figures_Source_Data/figure 1/panel b/B13_TdTomato.jpg
- Source Data/Figures_Source_Data/figure 1/panel b/B14_TdTomato.jpg
- Source Data/Figures_Source_Data/figure 1/panel b/B22_Tdtomato.jpg
- Source Data/Figures_Source_Data/figure 1/panel b/B15_TdTomato.jpg
- Source Data/Figures_Source_Data/figure 1/panel b/B9.jpg
- Source Data/Figures_Source_Data/figure 1/panel b/B24_TdTomato.jpg
- Source Data/Figures_Source_Data/figure 1/panel b/B23_TdTomato.jpg
- Source Data/Figures_Source_Data/figure 1/panel b/B8.jpg
- Source Data/Figures_Source_Data/figure 1/panel b/B6_TdTomato.jpg
- Source Data/Figures_Source_Data/figure 1/panel b/B24.jpg
- Source Data/Figures_Source_Data/figure 1/panel b/B18.jpg
- Source Data/Figures_Source_Data/figure 1/panel b/B19.jpg
- Source Data/Figures_Source_Data/figure 1/panel b/B22.jpg
- Source Data/Figures_Source_Data/figure 1/panel b/B7_Tdtomato.jpg
- Source Data/Figures_Source_Data/figure 1/panel b/B23.jpg
- Source Data/Figures_Source_Data/figure 1/panel b/B21.jpg
- Source Data/Figures_Source_Data/figure 1/panel b/B20.jpg
- Source Data/Figures_Source_Data/figure 1/panel b/B11.jpg
- Source Data/Figures_Source_Data/figure 1/panel b/B10.jpg
- Source Data/Figures_Source_Data/figure 1/panel b/B5_TdTomato.jpg
- Source Data/Figures_Source_Data/figure 1/panel b/B12.jpg
- Source Data/Figures_Source_Data/figure 1/panel b/B13.jpg
- Source Data/Figures_Source_Data/figure 1/panel b/B17.jpg
- Source Data/Figures_Source_Data/figure 1/panel b/B16.jpg
- Source Data/Figures_Source_Data/figure 1/panel b/B14.jpg
- Source Data/Figures_Source_Data/figure 1/panel b/B15.jpg
- Source Data/Figures_Source_Data/figure 1/panel b/B5.jpg
- Source Data/Figures_Source_Data/figure 1/panel b/B4.jpg
- Source Data/Figures_Source_Data/figure 1/panel b/B21_TdTomato.jpg
- Source Data/Figures_Source_Data/figure 1/panel b/B6.jpg
- Source Data/Figures_Source_Data/figure 1/panel b/B7.jpg
- Source Data/Figures_Source_Data/figure 1/panel b/B3.jpg
- Source Data/Figures_Source_Data/figure 1/panel b/panel b.png
- __MACOSX/Source Data/Figures_Source_Data/figure 1/panel b/._panel b.png
- Source Data/Figures_Source_Data/figure 1/panel b/B16_TdTomato.jpg
- Source Data/Figures_Source_Data/figure 1/panel b/B2.jpg
- Source Data/Figures_Source_Data/figure 1/panel b/B8_TdTomato.jpg
- Source Data/Figures_Source_Data/figure 1/panel b/B1.jpg
- Source Data/Figures_Source_Data/figure 3/panel b/B13_TdTomato.jpg
- Source Data/Figures_Source_Data/figure 3/panel b/B14_TdTomato.jpg
- Source Data/Figures_Source_Data/figure 3/panel b/B30_TdTomato.jpg
- Source Data/Figures_Source_Data/figure 3/panel b/B22_TdTomato.jpg
- Source Data/Figures_Source_Data/figure 3/panel b/B15_TdTomato.jpg
- Source Data/Figures_Source_Data/figure 3/panel b/B9.jpg
- Source Data/Figures_Source_Data/figure 3/panel b/B24_TdTomato.jpg
- Source Data/Figures_Source_Data/figure 3/panel b/B23_TdTomato.jpg
- Source Data/Figures_Source_Data/figure 3/panel b/B8.jpg
- Source Data/Figures_Source_Data/figure 3/panel b/B6_TdTomato.jpg
- Source Data/Figures_Source_Data/figure 3/panel b/B30.jpg
- Source Data/Figures_Source_Data/figure 3/panel b/B24.jpg
- Source Data/Figures_Source_Data/figure 3/panel b/B18.jpg
- Source Data/Figures_Source_Data/figure 3/panel b/B19.jpg
- Source Data/Figures_Source_Data/figure 3/panel b/B25.jpg
- Source Data/Figures_Source_Data/figure 3/panel b/B31.jpg
- Source Data/Figures_Source_Data/figure 3/panel b/B29_TdTomato.jpg
- Source Data/Figures_Source_Data/figure 3/panel b/B27.jpg
- Source Data/Figures_Source_Data/figure 3/panel b/B32.jpg
- Source Data/Figures_Source_Data/figure 3/panel b/B26.jpg
- Source Data/Figures_Source_Data/figure 3/panel b/B22.jpg
- Source Data/Figures_Source_Data/figure 3/panel b/B7_TdTomato.jpg
- Source Data/Figures_Source_Data/figure 3/panel b/B23.jpg
- Source Data/Figures_Source_Data/figure 3/panel b/B21.jpg
- Source Data/Figures_Source_Data/figure 3/panel b/B20.jpg
- Source Data/Figures_Source_Data/figure 3/panel b/B11.jpg
- Source Data/Figures_Source_Data/figure 3/panel b/B10.jpg
- Source Data/Figures_Source_Data/figure 3/panel b/B5_TdTomato.jpg
- Source Data/Figures_Source_Data/figure 3/panel b/B12.jpg
- Source Data/Figures_Source_Data/figure 3/panel b/B13.jpg
- Source Data/Figures_Source_Data/figure 3/panel b/B17.jpg
- Source Data/Figures_Source_Data/figure 3/panel b/B16.jpg
- Source Data/Figures_Source_Data/figure 3/panel b/B28.jpg
- Source Data/Figures_Source_Data/figure 3/panel b/B14.jpg
- Source Data/Figures_Source_Data/figure 3/panel b/B15.jpg
- Source Data/Figures_Source_Data/figure 3/panel b/B29.jpg
- Source Data/Figures_Source_Data/figure 3/panel b/B5.jpg
- Source Data/Figures_Source_Data/figure 3/panel b/B4.jpg
- Source Data/Figures_Source_Data/figure 3/panel b/B21_TdTomato.jpg
- Source Data/Figures_Source_Data/figure 3/panel b/B6.jpg
- Source Data/Figures_Source_Data/figure 3/panel b/B7.jpg
- Source Data/Figures_Source_Data/figure 3/panel b/B3.jpg
- Source Data/Figures_Source_Data/figure 3/panel b/B16_TdTomato.jpg
- Source Data/Figures_Source_Data/figure 3/panel b/B2.jpg
- Source Data/Figures_Source_Data/figure 3/panel b/B32_TdTomato.jpg
- Source Data/Figures_Source_Data/figure 3/panel b/B8_TdTomato.jpg
- Source Data/Figures_Source_Data/figure 3/panel b/B1.jpg
- Source Data/Figures_Source_Data/figure 3/panel e/E1.jpg
- __MACOSX/Source Data/Figures_Source_Data/figure 3/panel e/._E1.jpg
- Source Data/Figures_Source_Data/figure 3/panel c/C4-tdTomato.jpg
- Source Data/Figures_Source_Data/figure 3/panel c/C2-tdTomato.jpg
- Source Data/Figures_Source_Data/figure 3/panel c/C1.jpg
- Source Data/Figures_Source_Data/figure 3/panel c/C2.jpg
- Source Data/Figures_Source_Data/figure 3/panel c/C3.jpg
- Source Data/Figures_Source_Data/figure 3/panel c/C4.jpg
- Source Data/Figures_Source_Data/supplemental figure 7/panel c/panel c_Cdx2 IHC image analysis.xlsx
- __MACOSX/Source Data/Figures_Source_Data/supplemental figure 7/panel c/._panel c_Cdx2 IHC image analysis.xlsx
- Source Data/Figures_Source_Data/supplemental figure 7/panel a/panel a.pptx
- __MACOSX/Source Data/Figures_Source_Data/supplemental figure 7/panel a/._panel a.pptx
- Source Data/Figures_Source_Data/supplemental figure 7/CDX2_IHC_Proximal-Distal_Images/20.59.10/
- Source Data/Figures_Source_Data/supplemental figure 7/CDX2_IHC_Proximal-Distal_Images/00.16.02/
- Source Data/Figures_Source_Data/supplemental figure 7/CDX2_IHC_Proximal-Distal_Images/23.01.07/
- Source Data/Figures_Source_Data/supplemental figure 7/CDX2_IHC_Proximal-Distal_Images/23.47.43/
- Source Data/Figures_Source_Data/supplemental figure 7/CDX2_IHC_Proximal-Distal_Images/21.38.56/
- Source Data/Figures_Source_Data/supplemental figure 7/CDX2_IHC_Proximal-Distal_Images/21.07.11/
- Source Data/Figures_Source_Data/supplemental figure 7/CDX2_IHC_Proximal-Distal_Images/21.52.21/
- Source Data/Figures_Source_Data/supplemental figure 7/CDX2_IHC_Proximal-Distal_Images/23.28.57/
- Source Data/Figures_Source_Data/supplemental figure 7/CDX2_IHC_Proximal-Distal_Images/.DS_Store
- __MACOSX/Source Data/Figures_Source_Data/supplemental figure 7/CDX2_IHC_Proximal-Distal_Images/._.DS_Store
- Source Data/Figures_Source_Data/supplemental figure 7/CDX2_IHC_Proximal-Distal_Images/21.18.03/
- Source Data/Figures_Source_Data/supplemental figure 7/CDX2_IHC_Proximal-Distal_Images/23.10.53/
- Source Data/Figures_Source_Data/supplemental figure 7/CDX2_IHC_Proximal-Distal_Images/23.56.21/
- Source Data/Figures_Source_Data/supplemental figure 7/CDX2_IHC_Proximal-Distal_Images/00.46.58/
- Source Data/Figures_Source_Data/supplemental figure 7/CDX2_IHC_Proximal-Distal_Images/00.27.10/
- Source Data/Figures_Source_Data/supplemental figure 7/CDX2_IHC_Proximal-Distal_Images/22.21.31/
- Source Data/Figures_Source_Data/supplemental figure 7/CDX2_IHC_Proximal-Distal_Images/22.41.30/
- Source Data/Figures_Source_Data/supplemental figure 7/CDX2_IHC_Proximal-Distal_Images/00.05.37/
- Source Data/Figures_Source_Data/supplemental figure 7/CDX2_IHC_Proximal-Distal_Images/00.36.21/
- Source Data/Figures_Source_Data/supplemental figure 7/CDX2_IHC_Proximal-Distal_Images/23.39.06/
- Source Data/Figures_Source_Data/supplemental figure 7/CDX2_IHC_Proximal-Distal_Images/22.12.54/
- Source Data/Figures_Source_Data/supplemental figure 7/CDX2_IHC_Proximal-Distal_Images/22.50.20/
- Source Data/Figures_Source_Data/supplemental figure 7/CDX2_IHC_Proximal-Distal_Images/20.35.20/
- Source Data/Figures_Source_Data/supplemental figure 7/CDX2_IHC_Proximal-Distal_Images/22.02.23/
- Source Data/Figures_Source_Data/supplemental figure 7/CDX2_IHC_Proximal-Distal_Images/23.20.44/
- Source Data/Figures_Source_Data/supplemental figure 7/CDX2_IHC_Proximal-Distal_Images/20.47.14/
- Source Data/Figures_Source_Data/supplemental figure 7/CDX2_IHC_Proximal-Distal_Images/22.32.23/
- Source Data/Figures_Source_Data/supplemental figure 7/CDX2_IHC_Proximal-Distal_Images/21.27.00/
- Source Data/Figures_Source_Data/figure 2/panel b/figure 2_panel B.jpg
- Source Data/Figures_Source_Data/figure 2/panel b/B9.jpg
- Source Data/Figures_Source_Data/figure 2/panel b/B8.jpg
- Source Data/Figures_Source_Data/figure 2/panel b/B18.jpg
- Source Data/Figures_Source_Data/figure 2/panel b/B19.jpg
- Source Data/Figures_Source_Data/figure 2/panel b/B22.jpg
- Source Data/Figures_Source_Data/figure 2/panel b/B23.jpg
- Source Data/Figures_Source_Data/figure 2/panel b/B21.jpg
- Source Data/Figures_Source_Data/figure 2/panel b/B20.jpg
- Source Data/Figures_Source_Data/figure 2/panel b/B11.jpg
- Source Data/Figures_Source_Data/figure 2/panel b/B10.jpg
- Source Data/Figures_Source_Data/figure 2/panel b/B12.jpg
- Source Data/Figures_Source_Data/figure 2/panel b/B13.jpg
- Source Data/Figures_Source_Data/figure 2/panel b/B17.jpg
- Source Data/Figures_Source_Data/figure 2/panel b/B16.jpg
- Source Data/Figures_Source_Data/figure 2/panel b/B14.jpg
- Source Data/Figures_Source_Data/figure 2/panel b/B15.jpg
- Source Data/Figures_Source_Data/figure 2/panel b/B5.jpg
- Source Data/Figures_Source_Data/figure 2/panel b/B4.jpg
- Source Data/Figures_Source_Data/figure 2/panel b/B6.jpg
- Source Data/Figures_Source_Data/figure 2/panel b/B7.jpg
- Source Data/Figures_Source_Data/figure 2/panel b/B3.jpg
- Source Data/Figures_Source_Data/figure 2/panel b/B2.jpg
- Source Data/Figures_Source_Data/figure 2/panel b/B1.jpg
- Source Data/Figures_Source_Data/supplemental figure 1/panel d,e/.DS_Store
- __MACOSX/Source Data/Figures_Source_Data/supplemental figure 1/panel d,e/._.DS_Store
- Source Data/Figures_Source_Data/supplemental figure 1/panel d,e/D6.jpg
- Source Data/Figures_Source_Data/supplemental figure 1/panel d,e/E2.jpg
- Source Data/Figures_Source_Data/supplemental figure 1/panel d,e/E3.jpg
- Source Data/Figures_Source_Data/supplemental figure 1/panel d,e/E1.jpg
- Source Data/Figures_Source_Data/supplemental figure 1/panel d,e/D5.jpg
- Source Data/Figures_Source_Data/supplemental figure 1/panel d,e/panel c,d.png
- Source Data/Figures_Source_Data/supplemental figure 1/panel d,e/D4.jpg
- Source Data/Figures_Source_Data/supplemental figure 1/panel d,e/E4.jpg
- Source Data/Figures_Source_Data/supplemental figure 1/panel d,e/D1.jpg
- Source Data/Figures_Source_Data/supplemental figure 1/panel d,e/E5.jpg
- Source Data/Figures_Source_Data/supplemental figure 1/panel d,e/D3.jpg
- Source Data/Figures_Source_Data/supplemental figure 1/panel d,e/E6.jpg
- Source Data/Figures_Source_Data/supplemental figure 1/panel d,e/D2.jpg
- Source Data/Figures_Source_Data/supplemental figure 1/panel b/B4.jpg
- Source Data/Figures_Source_Data/supplemental figure 1/panel b/B3.jpg
[truncated: 266 more entries]
