# Supplementary material for: Tissue-location-specific transcription programs drive tumor dependencies in colon cancer
Source: Nat Commun. 2024 Feb 15;15:1384. doi: 10.1038/s41467-024-45605-4 (PMC10869357; doi:10.1038/s41467-024-45605-4)
Supplement: Supplementary file 4 — Source Data [file 41467_2024_45605_MOESM4_ESM.zip › Source Data/Figures_Source_Data/FigurePlotsSourceData.xlsx]

## Sheet: figure1-c
	group
day	proximal colon + Apc-sgRNA + Braf(WT)					Proximal colon + APC-sgRNA + Braf(M)					proximal colon + β-catenin-sgRNA + Braf(WT)					proximal colon + β-catenin-sgRNA + Braf(M)					proximal colon + scramble-sgRNA + Braf(WT)					proximal colon + scramble-sgRNA + Braf(M)
8	54	13.5	77.18	121.1	65.29	150.85	208.66	214.07	124.37	184.38	103.79	107.33	193.38	113.4	83.95	307.15	149.23	325.03	210.31	140.18	0	0	0	0	0	0	0	0	0	0
15	65.88	13.5	78.12	95.816	78.936	417.6	267.525	697.95	410.4	481.545	104.652	141.056	158.472	78.2325	87.296	975.986	326.467	1198.75	367.488	331.695	0	0	0	0	0	0	0	0	0	0
22	79.866	37.851	39.984	43.605	57.96	759.276	963.072	551.41	528.165	720	68.208	62.7	137.64	60.268	42.57	1280.64	612.864	1305.49	655.452	937.628	0	0	0	0	0	0	0	0	0	0
29	148.363	72.912	140.264	120.54	150.336	808.11	1118.88	1287.53	766.656	941.935	49.735	167.504	280.127	83.16	90.09						0	0	0	0	0	0	0	0	0	0
36	161.88	47.334	82.17	121.647	122.4						75.525	80.91	185.472	71.7885	87.048						0	0	0	0	0	0	0	0	0	0
66	82.615	55.224	87.84	97.92	66.78						49.5	50.544	168.75	41.58	37.0125						0	0	0	0	0	0	0	0	0	0
75	51.975	37.125	39.104	46.494	34.65						78.03	52	177.45	33.0225	52.875						0	0	0	0	0	0	0	0	0	0

## Sheet: figure1-d
day	distal colon + APC-sgRNA + Braf(M)					distal colon + β-catenin-sgRNA + Braf(WT)					distal colon + β-catenin-sgRNA + Braf(M)					distal colon + scramble-sgRNA + Braf(WT)					distal colon + scramble-sgRNA + Braf(M)
8	152.33	99.53	156.31	78.47	66.56	84.47	99.83	0	13.5	13.5	276.12	88.74	267.84	131.33	77.35	0	0	0	0	0	0	0	0	0	0
15	207.604	204	227.448	114.826	154.512	56.64	13.5	0	13.5	13.5	443.921	341.658	550.8	456.84	201.042	0	0	0	0	0	0	0	0	0	0
22	178.387	159.324	345.384	64.872	116.754	51.6	13.5	0	13.5	13.5	881.047	433.2	690.15	780	459.108	0	0	0	0	0	0	0	0	0	0
29	266.4	223.295	323.988	134.52	160.284	75.168	41.184	0	13.5	13.5	808.508	498.675	806.142	861.12	460.46	0	0	0	0	0	0	0	0	0	0
36	193.463	176.364	188.1	159.6	172.575	53.865	28.215	0	13.5	13.5	1303.9	535.535	857.919	957.534	499.2	0	0	0	0	0	0	0	0	0	0
66	485.625	703.902	849.42	202.686	305.76	13.5	13.5	0	13.5	13.5						0	0	0	0	0	0	0	0	0	0
75	566.358	1366.76	827.64	338.423	430.155	13.5	52.5	0	13.5	13.5						0	0	0	0	0	0	0	0	0	0

## Sheet: figure1-e
day	Proximal colon + APC-sgRNA + Braf(M)					proximal colon + β-catenin-sgRNA + Braf(M)					distal colon + APC-sgRNA + Braf(M)					distal colon + β-catenin-sgRNA + Braf(M)
22	759.276	963.072	551.41	528.165	720	1280.64	612.864	1305.49	655.452	937.628	178.387	159.324	345.384	64.872	116.754	881.047	433.2	690.15	780	459.108

## Sheet: figure2-c-qPCR Raw
repeat _1_for ascl2_ephb2_car1							repeat_1_for krt20_lgr5							repeat_1_for muc2_fabp2							repeat_2_for ascl2_ephb2_lgr5							repeat_2_for car1_fabp2_krt20_muc2							repeat_3_for ascl2_ephb2_lgr5							repeat_3_for muc2_fabp2_krt20_car1
	group		gene name		Ct			group		gene name		Ct			group		gene name		Ct			group		gene name		Ct			group		gene name		Ct			group		gene name		Ct			group		gene name		Ct
A01	pro+full	1	beta-actin	1	19.11		A01	pro+full	1	beta-actin	1	17.24		A01	pro+full	1	beta-actin	1	19.24		A01	proximal+full	1	beta-actin	1	19.708		A01	proximal+full	1	beta-actin	1	19.3894		A01	pro+scramble+full	1	beta-catenin	1	20.7097		A01	proximal+scramble+full	1	beta-actin	1	20
B01	pro+full	1	beta-actin	1	19.11		B01	pro+full	1	beta-actin	1	17.07		B01	pro+full	1	beta-actin	1	19.23		B01	proximal+full	1	beta-actin	1	19.8812		B01	proximal+full	1	beta-actin	1	19.4201		B01	pro+scramble+full	1	beta-catenin	1	20.6948		B01	proximal+scramble+full	1	beta-actin	1	19.9061
C01	pro+full	1	beta-actin	1	19.19		C01	pro+full	1	beta-actin	1	17.12		C01	pro+full	1	beta-actin	1	19.24		C01	proximal+full	1	beta-actin	1	19.7608		C01	proximal+full	1	beta-actin	1	19.4302		C01	pro+scramble+full	1	beta-catenin	1	21.0021		C01	proximal+scramble+full	1	beta-actin	1	20.0022
A02	pro+base	3	beta-actin	1	19.65		A02	pro+base	3	beta-actin	1	17.29		A02	pro+base	3	beta-actin	1	19.86		A02	proximal+base	2	beta-actin	1	20.589		A02	proximal+base	2	beta-actin	1	20.3204		A02	pro+scramble+base	2	beta-catenin	1	20.8233		A02	proximal+scramble+base	2	beta-actin	1	20.187
B02	pro+base	3	beta-actin	1	19.85		B02	pro+base	3	beta-actin	1	17.38		B02	pro+base	3	beta-actin	1	19.81		B02	proximal+base	2	beta-actin	1	20.7636		B02	proximal+base	2	beta-actin	1	20.3682		B02	pro+scramble+base	2	beta-catenin	1	21.0815		B02	proximal+scramble+base	2	beta-actin	1	20.0218
C02	pro+base	3	beta-actin	1	19.76		C02	pro+base	3	beta-actin	1	17.24		C02	pro+base	3	beta-actin	1	19.76		C02	proximal+base	2	beta-actin	1	20.4725		C02	proximal+base	2	beta-actin	1	20.2432		C02	pro+scramble+base	2	beta-catenin	1	20.8519		C02	proximal+scramble+base	2	beta-actin	1	19.6411
A03	pro+apc+full	4	beta-actin	1	18.48		A03	pro+apc+full	4	beta-actin	1	17.76		A03	pro+apc+full	4	beta-actin	1	18.52		A03	proxiaml+apc sgRNA+full	3	beta-actin	1	19.4201		A03	proximal+apc sgRNA+full	3	beta-actin	1	19.1747		A03	pro+apc+full	3	beta-catenin	1	18.0734		A03	proximal+apc+full	3	beta-actin	1	16.9493
B03	pro+apc+full	4	beta-actin	1	18.58		B03	pro+apc+full	4	beta-actin	1	17.55		B03	pro+apc+full	4	beta-actin	1	18.56		B03	proxiaml+apc sgRNA+full	3	beta-actin	1	19.3952		B03	proximal+apc sgRNA+full	3	beta-actin	1	19.1082		B03	pro+apc+full	3	beta-catenin	1	17.7507		B03	proximal+apc+full	3	beta-actin	1	17.1727
C03	pro+apc+full	4	beta-actin	1	18.51		C03	pro+apc+full	4	beta-actin	1	17.61		C03	pro+apc+full	4	beta-actin	1	18.53		C03	proxiaml+apc sgRNA+full	3	beta-actin	1	19.2602		C03	proximal+apc sgRNA+full	3	beta-actin	1	19.051		C03	pro+apc+full	3	beta-catenin	1	17.9875		C03	proximal+apc+full	3	beta-actin	1	16.9337
A04	pro+apc+base	6	beta-actin	1	18.6		A04	pro+apc+base	6	beta-actin	1	17.4		A04	pro+apc+base	6	beta-actin	1	18.58		A04	proximal+apc sgRNA+base	4	beta-actin	1	19.7032		A04	proximal+apc sgRNA+base	4	beta-actin	1	19.4682		A04	pro+apc+base	4	beta-catenin	1	17.6888		A04	proximal+apc+base	4	beta-actin	1	17.0122
B04	pro+apc+base	6	beta-actin	1	18.96		B04	pro+apc+base	6	beta-actin	1	17.41		B04	pro+apc+base	6	beta-actin	1	18.73		B04	proximal+apc sgRNA+base	4	beta-actin	1	19.5885		B04	proximal+apc sgRNA+base	4	beta-actin	1	19.3032		B04	pro+apc+base	4	beta-catenin	1	17.317		B04	proximal+apc+base	4	beta-actin	1	17.0639
C04	pro+apc+base	6	beta-actin	1	18.65		C04	pro+apc+base	6	beta-actin	1	17.23		C04	pro+apc+base	6	beta-actin	1	18.44		C04	proximal+apc sgRNA+base	4	beta-actin	1	19.3188		C04	proximal+apc sgRNA+base	4	beta-actin	1	19.1777		C04	pro+apc+base	4	beta-catenin	1	17.8988		C04	proximal+apc+base	4	beta-actin	1	16.7395
A05	pro+cdx2+full	8	beta-actin	1	18.42		A05	pro+cdx2+full	8	beta-actin	1	17.65		A05	pro+cdx2+full	8	beta-actin	1	18.26		A05	proximal+cdx2 sgRNA+full	5	beta-actin	1	19.4038		A05	proximal+cdx2 sgRNA+full	5	beta-actin	1	19.0902		A05	pro+cdx2+full	5	beta-catenin	1	17.4747		A05	proximal+cdx2+full	5	beta-actin	1	16.5841
B05	pro+cdx2+full	8	beta-actin	1	18.58		B05	pro+cdx2+full	8	beta-actin	1	17.6		B05	pro+cdx2+full	8	beta-actin	1	18.45		B05	proximal+cdx2 sgRNA+full	5	beta-actin	1	19.6363		B05	proximal+cdx2 sgRNA+full	5	beta-actin	1	18.8745		B05	pro+cdx2+full	5	beta-catenin	1	17.1075		B05	proximal+cdx2+full	5	beta-actin	1	16.8153
C05	pro+cdx2+full	8	beta-actin	1	18.43		C05	pro+cdx2+full	8	beta-actin	1	17.47		C05	pro+cdx2+full	8	beta-actin	1	18.33		C05	proximal+cdx2 sgRNA+full	5	beta-actin	1	19.3036		C05	proximal+cdx2 sgRNA+full	5	beta-actin	1	19.0236		C05	pro+cdx2+full	5	beta-catenin	1	16.8644		C05	proximal+cdx2+full	5	beta-actin	1	16.2847
A06	pro+cdx2+base	10	beta-actin	1	18.03		A06	pro+cdx2+base	10	beta-actin	1	16.9		A06	pro+cdx2+base	10	beta-actin	1	17.93		A06	proximal+cdx2 sgRNA+base	6	beta-actin	1	19.1325		A06	proximal+cdx2 sgRNA+base	6	beta-actin	1	18.2069		A06	pro+cdx2+base	6	beta-catenin	1	16.6075		A06	proximal+cdx2+base	6	beta-actin	1	15.7598
B06	pro+cdx2+base	10	beta-actin	1	18.1		B06	pro+cdx2+base	10	beta-actin	1	16.88		B06	pro+cdx2+base	10	beta-actin	1	18.03		B06	proximal+cdx2 sgRNA+base	6	beta-actin	1	18.4208		B06	proximal+cdx2 sgRNA+base	6	beta-actin	1	18.1755		B06	pro+cdx2+base	6	beta-catenin	1	16.6025		B06	proximal+cdx2+base	6	beta-actin	1	16.098
C06	pro+cdx2+base	10	beta-actin	1	18.02		C06	pro+cdx2+base	10	beta-actin	1	16.76		C06	pro+cdx2+base	10	beta-actin	1	17.91		C06	proximal+cdx2 sgRNA+base	6	beta-actin	1	18.3563		C06	proximal+cdx2 sgRNA+base	6	beta-actin	1	18.1479		C06	pro+cdx2+base	6	beta-catenin	1	16.6203		C06	proximal+cdx2+base	6	beta-actin	1	15.6644
D01	pro+full	1	Alcl2	2	29.37		D01	pro+full	1	lgr5	2	24.82		D01	pro+full	1	Muc2	2	21.93		D07	proximal+full	1	Ascl2	2	31.3474		D07	proximal+full	1	car1	2	17.3528		D01	pro+scramble+full	1	ephb2	2	27.1497		D01	proximal+scramble+full	1	muc2	2	21.437
E01	pro+full	1	Alcl2	2	29.24		E01	pro+full	1	lgr5	2	24.69		E01	pro+full	1	Muc2	2	21.72		E07	proximal+full	1	Ascl2	2	31.2214		E07	proximal+full	1	car1	2	17.3115		E01	pro+scramble+full	1	ephb2	2	27.2509		E01	proximal+scramble+full	1	muc2	2	21.5117
F01	pro+full	1	Alcl2	2	29.25		F01	pro+full	1	lgr5	2	24.77		F01	pro+full	1	Muc2	2	21.64		F07	proximal+full	1	Ascl2	2	31.6027		F07	proximal+full	1	car1	2	17.3525		F01	pro+scramble+full	1	ephb2	2	27.4082		F01	proximal+scramble+full	1	muc2	2	21.4883
D02	pro+base	3	Alcl2	2	31.45		D02	pro+base	3	lgr5	2	29.23		D02	pro+base	3	Muc2	2	23.48		D08	proximal+base	2	Ascl2	2	33.5988		D08	proximal+base	2	car1	2	17.0105		D02	pro+scramble+base	2	ephb2	2	29.3609		D02	proximal+scramble+base	2	muc2	2	22.5759
E02	pro+base	3	Alcl2	2	31.51		E02	pro+base	3	lgr5	2	29.03		E02	pro+base	3	Muc2	2	23.64		E08	proximal+base	2	Ascl2	2	33.5714		E08	proximal+base	2	car1	2	16.996		E02	pro+scramble+base	2	ephb2	2	29.2299		E02	proximal+scramble+base	2	muc2	2	22.6843
F02	pro+base	3	Alcl2	2	31.19		F02	pro+base	3	lgr5	2	29.07		F02	pro+base	3	Muc2	2	23.54		F08	proximal+base	2	Ascl2	2	34.266		F08	proximal+base	2	car1	2	17.0344		F02	pro+scramble+base	2	ephb2	2	29.2123		F02	proximal+scramble+base	2	muc2	2	22.6969
D03	pro+apc+full	4	Alcl2	2	24.18		D03	pro+apc+full	4	lgr5	2	22.65		D03	pro+apc+full	4	Muc2	2	24.8		D09	proxiaml+apc sgRNA+full	3	Ascl2	2	26.225		D09	proximal+apc sgRNA+full	3	car1	2	21.6826		D03	pro+apc+full	3	ephb2	2	23.2775		D03	proximal+apc+full	3	muc2	2	22.2186
E03	pro+apc+full	4	Alcl2	2	24.27		E03	pro+apc+full	4	lgr5	2	22.67		E03	pro+apc+full	4	Muc2	2	24.66		E09	proxiaml+apc sgRNA+full	3	Ascl2	2	25.9808		E09	proximal+apc sgRNA+full	3	car1	2	21.8008		E03	pro+apc+full	3	ephb2	2	23.218		E03	proximal+apc+full	3	muc2	2	22.1858
F03	pro+apc+full	4	Alcl2	2	24.22		F03	pro+apc+full	4	lgr5	2	22.65		F03	pro+apc+full	4	Muc2	2	24.72		F09	proxiaml+apc sgRNA+full	3	Ascl2	2	26.3803		F09	proximal+apc sgRNA+full	3	car1	2	21.8882		F03	pro+apc+full	3	ephb2	2	23.1249		F03	proximal+apc+full	3	muc2	2	22.304
D04	pro+apc+base	6	Alcl2	2	23.97		D04	pro+apc+base	6	lgr5	2	22.71		D04	pro+apc+base	6	Muc2	2	25.45		D10	proximal+apc sgRNA+base	4	Ascl2	2	26.1397		D10	proximal+apc sgRNA+base	4	car1	2	19.9789		D04	pro+apc+base	4	ephb2	2	22.7974		D04	proximal+apc+base	4	muc2	2	24.2178
E04	pro+apc+base	6	Alcl2	2	23.85		E04	pro+apc+base	6	lgr5	2	22.61		E04	pro+apc+base	6	Muc2	2	25.2		E10	proximal+apc sgRNA+base	4	Ascl2	2	25.7771		E10	proximal+apc sgRNA+base	4	car1	2	19.8399		E04	pro+apc+base	4	ephb2	2	22.804		E04	proximal+apc+base	4	muc2	2	24.2792
F04	pro+apc+base	6	Alcl2	2	23.82		F04	pro+apc+base	6	lgr5	2	22.66		F04	pro+apc+base	6	Muc2	2	25.27		F10	proximal+apc sgRNA+base	4	Ascl2	2	26.066		F10	proximal+apc sgRNA+base	4	car1	2	19.8812		F04	pro+apc+base	4	ephb2	2	22.8256		F04	proximal+apc+base	4	muc2	2	24.2539
D05	pro+cdx2+full	8	Alcl2	2	26.18		D05	pro+cdx2+full	8	lgr5	2	26.22		D05	pro+cdx2+full	8	Muc2	2	30.78		D11	proximal+cdx2 sgRNA+full	5	Ascl2	2	29.0957		D11	proximal+cdx2 sgRNA+full	5	car1	2	29.0684		D05	pro+cdx2+full	5	ephb2	2	21.6344		D05	proximal+cdx2+full	5	muc2	2	29.3367
E05	pro+cdx2+full	8	Alcl2	2	26.24		E05	pro+cdx2+full	8	lgr5	2	23.57		E05	pro+cdx2+full	8	Muc2	2	30.66		E11	proximal+cdx2 sgRNA+full	5	Ascl2	2	28.9758		E11	proximal+cdx2 sgRNA+full	5	car1	2	29.1065		E05	pro+cdx2+full	5	ephb2	2	21.5205		E05	proximal+cdx2+full	5	muc2	2	29.8631
F05	pro+cdx2+full	8	Alcl2	2	26.24		F05	pro+cdx2+full	8	lgr5	2	23.75		F05	pro+cdx2+full	8	Muc2	2	30.81		F11	proximal+cdx2 sgRNA+full	5	Ascl2	2	29.1573		F11	proximal+cdx2 sgRNA+full	5	car1	2	29.1045		F05	pro+cdx2+full	5	ephb2	2	21.7864		F05	proximal+cdx2+full	5	muc2	2	29.5197
D06	pro+cdx2+base	10	Alcl2	2	32.79		D06	pro+cdx2+base	10	lgr5	2	30.12		D06	pro+cdx2+base	10	Muc2	2	30.98		D12	proximal+cdx2 sgRNA+base	6	Ascl2	2	35.2477		D12	proximal+cdx2 sgRNA+base	6	car1	2	25.7051		D06	pro+cdx2+base	6	ephb2	2	23.2574		D06	proximal+cdx2+base	6	muc2	2	30.0408
E06	pro+cdx2+base	10	Alcl2	2	32.36		E06	pro+cdx2+base	10	lgr5	2	30.13		E06	pro+cdx2+base	10	Muc2	2	30.36		E12	proximal+cdx2 sgRNA+base	6	Ascl2	2	35.798		E12	proximal+cdx2 sgRNA+base	6	car1	2	25.6644		E06	pro+cdx2+base	6	ephb2	2	23.0499		E06	proximal+cdx2+base	6	muc2	2	30.0372
F06	pro+cdx2+base	10	Alcl2	2	32.91		F06	pro+cdx2+base	10	lgr5	2	29.95		F06	pro+cdx2+base	10	Muc2	2	30.68		F12	proximal+cdx2 sgRNA+base	6	Ascl2	2	35.669		G01	proximal+full	1	fabp2	3	21.3574		F06	pro+cdx2+base	6	ephb2	2	23.0929		F06	proximal+cdx2+base	6	muc2	2	30.0364
G01	pro+full	1	EPHB2	3	25.85		D07	pro+full	1	krt20	5	21.58		A07	pro+full	1	Fabp2	4	21.8		D01	proximal+full	1	ephb2	3	26.0841		G07	proximal+full	1	fabp2	3	21.3082		A07	pro+scramble+full	1	lgr5	3	28.1951		A07	proximal+scramble+full	1	fabp2	3	23.2478
G07	pro+full	1	EPHB2	3	25.72		E07	pro+full	1	krt20	5	21.43		B07	pro+full	1	Fabp2	4	21.67		E01	proximal+full	1	ephb2	3	25.9613		H01	proximal+full	1	fabp2	3	21.4393		B07	pro+scramble+full	1	lgr5	3	27.9804		B07	proximal+scramble+full	1	fabp2	3	23.4315
H01	pro+full	1	EPHB2	3	26.07		F07	pro+full	1	krt20	5	21.52		C07	pro+full	1	Fabp2	4	21.58		F01	proximal+full	1	ephb2	3	26.1398		G02	proximal+base	2	fabp2	3	19.0833		C07	pro+scramble+full	1	lgr5	3	28.0504		C07	proximal+scramble+full	1	fabp2	3	23.2014
G02	pro+base	3	EPHB2	3	28.43		D08	pro+base	3	krt20	5	20.3		A08	pro+base	3	Fabp2	4	19.53		D02	proximal+base	2	ephb2	3	29.0046		G08	proximal+base	2	fabp2	3	19.149		A08	pro+scramble+base	2	lgr5	3	31.0147		A08	proximal+scramble+base	2	fabp2	3	20.7011
G08	pro+base	3	EPHB2	3	28.43		E08	pro+base	3	krt20	5	20.32		B08	pro+base	3	Fabp2	4	19.44		E02	proximal+base	2	ephb2	3	28.8442		H02	proximal+base	2	fabp2	3	19.175		B08	pro+scramble+base	2	lgr5	3	30.7516		B08	proximal+scramble+base	2	fabp2	3	20.5867
H02	pro+base	3	EPHB2	3	28.88		F08	pro+base	3	krt20	5	20.27		C08	pro+base	3	Fabp2	4	19.32		F02	proximal+base	2	ephb2	3	29.0557		G03	proximal+apc sgRNA+full	3	fabp2	3	27.005		C08	pro+scramble+base	2	lgr5	3	31.1093		C08	proximal+scramble+base	2	fabp2	3	20.4485
G03	pro+apc+full	4	EPHB2	3	23.75		D09	pro+apc+full	4	krt20	5	26.67		A09	pro+apc+full	4	Fabp2	4	27.34		D03	proxiaml+apc sgRNA+full	3	ephb2	3	24.1243		G09	proximal+apc sgRNA+full	3	fabp2	3	26.9287		A09	pro+apc+full	3	lgr5	3	21.9269		A09	proximal+apc+full	3	fabp2	3	24.0063
G09	pro+apc+full	4	EPHB2	3	24.05		E09	pro+apc+full	4	krt20	5	26.7		B09	pro+apc+full	4	Fabp2	4	27.16		E03	proxiaml+apc sgRNA+full	3	ephb2	3	24.1442		H03	proximal+apc sgRNA+full	3	fabp2	3	27.1721		B09	pro+apc+full	3	lgr5	3	21.8656		B09	proximal+apc+full	3	fabp2	3	24.0084
H03	pro+apc+full	4	EPHB2	3	24.11		F09	pro+apc+full	4	krt20	5	26.84		C09	pro+apc+full	4	Fabp2	4	27.09		F03	proxiaml+apc sgRNA+full	3	ephb2	3	24.2801		G04	proximal+apc sgRNA+base	4	fabp2	3	29.6026		C09	pro+apc+full	3	lgr5	3	21.8342		C09	proximal+apc+full	3	fabp2	3	23.9247
G04	pro+apc+base	6	EPHB2	3	23.81		D10	pro+apc+base	6	krt20	5	28.51		A10	pro+apc+base	6	Fabp2	4	29.54		D04	proximal+apc sgRNA+base	4	ephb2	3	24.1591		G10	proximal+apc sgRNA+base	4	fabp2	3	29.4289		A10	pro+apc+base	4	lgr5	3	22.1524		A10	proximal+apc+base	4	fabp2	3	27.5386
G10	pro+apc+base	6	EPHB2	3	23.9		E10	pro+apc+base	6	krt20	5	27.25		B10	pro+apc+base	6	Fabp2	4	29.51		E04	proximal+apc sgRNA+base	4	ephb2	3	24.2221		H04	proximal+apc sgRNA+base	4	fabp2	3	30.04		B10	pro+apc+base	4	lgr5	3	22.3897		B10	proximal+apc+base	4	fabp2	3	27.4704
H04	pro+apc+base	6	EPHB2	3	24.06		F10	pro+apc+base	6	krt20	5	27.29		C10	pro+apc+base	6	Fabp2	4	29.36		F04	proximal+apc sgRNA+base	4	ephb2	3	24.2392		G05	proximal+cdx2 sgRNA+full	5	fabp2	3	27.3019		C10	pro+apc+base	4	lgr5	3	21.9634		C10	proximal+apc+base	4	fabp2	3	27.5806
G05	pro+cdx2+full	8	EPHB2	3	23.23		D11	pro+cdx2+full	8	krt20	5	20.4		A11	pro+cdx2+full	8	Fabp2	4	27.43		D05	proximal+cdx2 sgRNA+full	5	ephb2	3	23.6924		G11	proximal+cdx2 sgRNA+full	5	fabp2	3	27.198		A11	pro+cdx2+full	5	lgr5	3	22.7308		A11	proximal+cdx2+full	5	fabp2	3	25.3969
G11	pro+cdx2+full	8	EPHB2	3	23.3		E11	pro+cdx2+full	8	krt20	5	20.51		B11	pro+cdx2+full	8	Fabp2	4	27.46		E05	proximal+cdx2 sgRNA+full	5	ephb2	3	23.5244		H05	proximal+cdx2 sgRNA+full	5	fabp2	3	27.3114		B11	pro+cdx2+full	5	lgr5	3	22.6209		B11	proximal+cdx2+full	5	fabp2	3	25.549
H05	pro+cdx2+full	8	EPHB2	3	23.54		F11	pro+cdx2+full	8	krt20	5	20.49		C11	pro+cdx2+full	8	Fabp2	4	27.31		F05	proximal+cdx2 sgRNA+full	5	ephb2	3	24.0051		F12	proximal+cdx2 sgRNA+base	6	car1	3	25.7807		C11	pro+cdx2+full	5	lgr5	3	22.9761		C11	proximal+cdx2+full	5	fabp2	3	24.9822
G06	pro+cdx2+base	10	EPHB2	3	24.29		D12	pro+cdx2+base	10	krt20	5	19.47		A12	pro+cdx2+base	10	Fabp2	4	26.28		D06	proximal+cdx2 sgRNA+base	6	ephb2	3	24.2425		G06	proximal+cdx2 sgRNA+base	6	fabp2	3	25.5878		A12	pro+cdx2+base	6	lgr5	3	29.5777		A12	proximal+cdx2+base	6	fabp2	3	23.6661
G12	pro+cdx2+base	10	EPHB2	3	24.4		E12	pro+cdx2+base	10	krt20	5	19.42		B12	pro+cdx2+base	10	Fabp2	4	26.13		E06	proximal+cdx2 sgRNA+base	6	ephb2	3	24.226		G12	proximal+cdx2 sgRNA+base	6	fabp2	3	25.8107		B12	pro+cdx2+base	6	lgr5	3	29.275		B12	proximal+cdx2+base	6	fabp2	3	23.8067
H06	pro+cdx2+base	10	EPHB2	3	24.49		F12	pro+cdx2+base	10	krt20	5	19.42		C12	pro+cdx2+base	10	Fabp2	4	26.19		F06	proximal+cdx2 sgRNA+base	6	ephb2	3	24.3049		H06	proximal+cdx2 sgRNA+base	6	fabp2	3	25.7544		C12	pro+cdx2+base	6	lgr5	3	29.1261		C12	proximal+cdx2+base	6	fabp2	3	23.6929
A07	pro+full	1	myc	4	23.26																A07	proximal+full	1	lgr5	4	26.6497		A07	proximal+full	1	krt20	4	24.303		D07	pro+scramble+full	1	ascl2	4	31.0573		D07	proximal+scramble+full	1	krt20	4	24.6832
B07	pro+full	1	myc	4	23.34																B07	proximal+full	1	lgr5	4	26.6629		B07	proximal+full	1	krt20	4	24.2022		E07	pro+scramble+full	1	ascl2	4	31.1589		E07	proximal+scramble+full	1	krt20	4	24.6741
C07	pro+full	1	myc	4	23.22																C07	proximal+full	1	lgr5	4	26.8265		C07	proximal+full	1	krt20	4	24.2226		F07	pro+scramble+full	1	ascl2	4	31.1087		F07	proximal+scramble+full	1	krt20	4	24.6026
A08	pro+base	3	myc	4	25.78																A08	proximal+base	2	lgr5	4	31.9034		A08	proximal+base	2	krt20	4	23.6818		D08	pro+scramble+base	2	ascl2	4	32.5303		D08	proximal+scramble+base	2	krt20	4	23.146
B08	pro+base	3	myc	4	25.79																B08	proximal+base	2	lgr5	4	31.5061		B08	proximal+base	2	krt20	4	23.4498		E08	pro+scramble+base	2	ascl2	4	32.7547		E08	proximal+scramble+base	2	krt20	4	23.1198
C08	pro+base	3	myc	4	25.84																C08	proximal+base	2	lgr5	4	31.3541		C08	proximal+base	2	krt20	4	23.3991		F08	pro+scramble+base	2	ascl2	4	32.4341		F08	proximal+scramble+base	2	krt20	4	23.1284
A09	pro+apc+full	4	myc	4	22.84																A09	proxiaml+apc sgRNA+full	3	lgr5	4	23.3317		A09	proximal+apc sgRNA+full	3	krt20	4	28.5219		D09	pro+apc+full	3	ascl2	4	24.0625		D09	proximal+apc+full	3	krt20	4	25.1174
B09	pro+apc+full	4	myc	4	22.71																B09	proxiaml+apc sgRNA+full	3	lgr5	4	23.1766		B09	proximal+apc sgRNA+full	3	krt20	4	28.2933		E09	pro+apc+full	3	ascl2	4	24.1278		E09	proximal+apc+full	3	krt20	4	24.9129
C09	pro+apc+full	4	myc	4	22.77																C09	proxiaml+apc sgRNA+full	3	lgr5	4	23.2392		C09	proximal+apc sgRNA+full	3	krt20	4	28.4032		F09	pro+apc+full	3	ascl2	4	24.2043		F09	proximal+apc+full	3	krt20	4	24.8319
A10	pro+apc+base	6	myc	4	23.28																A10	proximal+apc sgRNA+base	4	lgr5	4	23.5931		A10	proximal+apc sgRNA+base	4	krt20	4	29.5544		D10	pro+apc+base	4	ascl2	4	23.3201		D10	proximal+apc+base	4	krt20	4	27.6322
B10	pro+apc+base	6	myc	4	23.1																B10	proximal+apc sgRNA+base	4	lgr5	4	23.4792		B10	proximal+apc sgRNA+base	4	krt20	4	29.4231		E10	pro+apc+base	4	ascl2	4	23.0957		E10	proximal+apc+base	4	krt20	4	27.3999
C10	pro+apc+base	6	myc	4	23.28																C10	proximal+apc sgRNA+base	4	lgr5	4	23.5739		C10	proximal+apc sgRNA+base	4	krt20	4	29.4748		F10	pro+apc+base	4	ascl2	4	23.2272		F10	proximal+apc+base	4	krt20	4	27.3316
A11	pro+cdx2+full	8	myc	4	22.77																A11	proximal+cdx2 sgRNA+full	5	lgr5	4	24.5875		A11	proximal+cdx2 sgRNA+full	5	krt20	4	22.0188		D11	pro+cdx2+full	5	ascl2	4	26.2036		D11	proximal+cdx2+full	5	krt20	4	19.675
B11	pro+cdx2+full	8	myc	4	22.72																B11	proximal+cdx2 sgRNA+full	5	lgr5	4	24.4995		B11	proximal+cdx2 sgRNA+full	5	krt20	4	22.0348		E11	pro+cdx2+full	5	ascl2	4	26.2895		E11	proximal+cdx2+full	5	krt20	4	19.5791
C11	pro+cdx2+full	8	myc	4	22.8																C11	proximal+cdx2 sgRNA+full	5	lgr5	4	24.6417		C11	proximal+cdx2 sgRNA+full	5	krt20	4	21.9416		F11	pro+cdx2+full	5	ascl2	4	26.1819		F11	proximal+cdx2+full	5	krt20	4	19.5317
A12	pro+cdx2+base	10	myc	4	24.56																A12	proximal+cdx2 sgRNA+base	6	lgr5	4	31.1547		A12	proximal+cdx2 sgRNA+base	6	krt20	4	20.8047		D12	pro+cdx2+base	6	ascl2	4	32.6609		D12	proximal+cdx2+base	6	krt20	4	18.4658
B12	pro+cdx2+base	10	myc	4	24.6																B12	proximal+cdx2 sgRNA+base	6	lgr5	4	31.2593		B12	proximal+cdx2 sgRNA+base	6	krt20	4	20.7891		E12	pro+cdx2+base	6	ascl2	4	32.5197		E12	proximal+cdx2+base	6	krt20	4	18.5341
C12	pro+cdx2+base	10	myc	4	24.65																C12	proximal+cdx2 sgRNA+base	6	lgr5	4	31.2237		C12	proximal+cdx2 sgRNA+base	6	krt20	4	20.7687		F12	pro+cdx2+base	6	ascl2	4	32.8901		F12	proximal+cdx2+base	6	krt20	4	18.4686
D07	pro+full	1	Ca1	5	17.91																							D01	proximal+full	1	muc2	5	21.6235									G01	proximal+scramble+full	1	car1	5	18.8663
E07	pro+full	1	Ca1	5	17.86																							E01	proximal+full	1	muc2	5	21.6028									G07	proximal+scramble+full	1	car1	5	18.7487
F07	pro+full	1	Ca1	5	17.77																							F01	proximal+full	1	muc2	5	21.5569									H01	proximal+scramble+full	1	car1	5	19.0137
D08	pro+base	3	Ca1	5	17.46																							D02	proximal+base	2	muc2	5	23.2627									G02	proximal+scramble+base	2	car1	5	17.8634
E08	pro+base	3	Ca1	5	17.28																							E02	proximal+base	2	muc2	5	23.254									G08	proximal+scramble+base	2	car1	5	17.7391
F08	pro+base	3	Ca1	5	17.33																							F02	proximal+base	2	muc2	5	23.1973									H02	proximal+scramble+base	2	car1	5	17.9802
D09	pro+apc+full	4	Ca1	5	22.17																							D03	proximal+apc sgRNA+full	3	muc2	5	24.7712									G03	proximal+apc+full	3	car1	5	18.3552
E09	pro+apc+full	4	Ca1	5	22.07																							E03	proximal+apc sgRNA+full	3	muc2	5	24.8174									G09	proximal+apc+full	3	car1	5	18.6465
F09	pro+apc+full	4	Ca1	5	22.15																							F03	proximal+apc sgRNA+full	3	muc2	5	24.9826									H03	proximal+apc+full	3	car1	5	18.4139
D10	pro+apc+base	6	Ca1	5	21.45																							D04	proximal+apc sgRNA+base	4	muc2	5	25.4882									G04	proximal+apc+base	4	car1	5	17.903
E10	pro+apc+base	6	Ca1	5	20.08																							E04	proximal+apc sgRNA+base	4	muc2	5	25.4567									G10	proximal+apc+base	4	car1	5	17.987
F10	pro+apc+base	6	Ca1	5	20.08																							F04	proximal+apc sgRNA+base	4	muc2	5	25.624									H04	proximal+apc+base	4	car1	5	18.0676
D11	pro+cdx2+full	8	Ca1	5	29.15																							D05	proximal+cdx2 sgRNA+full	5	muc2	5	30.9314									G05	proximal+cdx2+full	5	car1	5	26.8226
E11	pro+cdx2+full	8	Ca1	5	28.96																							E05	proximal+cdx2 sgRNA+full	5	muc2	5	31.0037									G11	proximal+cdx2+full	5	car1	5	27.0238
F11	pro+cdx2+full	8	Ca1	5	29.02																							F05	proximal+cdx2 sgRNA+full	5	muc2	5	31.1953									H05	proximal+cdx2+full	5	car1	5	27.0906
D12	pro+cdx2+base	10	Ca1	5	25.97																							D06	proximal+cdx2 sgRNA+base	6	muc2	5	31.7074									G06	proximal+cdx2+base	6	car1	5	23.5534
E12	pro+cdx2+base	10	Ca1	5	26.11																							E06	proximal+cdx2 sgRNA+base	6	muc2	5	31.3993									G12	proximal+cdx2+base	6	car1	5	23.6744
F12	pro+cdx2+base	10	Ca1	5	26.05																							F06	proximal+cdx2 sgRNA+base	6	muc2	5	31.6406									H06	proximal+cdx2+base	6	car1	5	23.5878

## Sheet: figure2-c (summarized)
	proximal+scramble+WENR-plus			proximal+scramble+WENR-minus			proximal+apc+WENR-plus			proximal+apc+WENR-minus			proximal+cdx2+WENR-plus			proximal+cdx2+WENR-minus
ephb2	0.218003	0.02895	-0.24695	-2.0814	-1.88138	-2.08333	1.45402	1.19782	1.29667	1.60846	1.29329	1.55667	1.98565	1.96917	1.86333	0.65711	-0.05587	0.4
lgr5	0.343	2.89e-05	-0.344	-4.05	-2.77	-4.19	3.04	3.33	2.6	2.92	2.74	2.3	1.8	1.65	0.45	-5.65	-5.44	-5.6
ascl2	-0.91938	0.381638	0.537745	-1.59657	-1.34803	-1.48	4.77026	4.11174	4.45	5.14972	4.72664	5.00667	1.97875	1.22997	2.40667	-5.32789	-5.77402	-4.48667
muc2	0.562903	-0.10869	-0.45421	-1.19287	-0.74621	-1.21667	-3.70805	-3.56462	-3.66333	-5.80222	-4.02546	-4.19667	-11.5022	-9.86624	-9.87667	-12.6878	-11.2245	-10.1167
fabp2	-0.74884	0.620242	0.128598	2.69528	3.12988	2.82667	-3.63714	-5.96897	-6.21333	-7.26719	-8.41912	-8.44	-5.42388	-6.31929	-6.60667	-4.55704	-5.58582	-5.72333
krt20	-0.05724	-0.20273	0.259966	1.5024	1.62979	1.37333	-3.25161	-4.46551	-4.73	-5.83217	-5.33839	-5.97	1.65	1.82707	1.24667	2.03509	2.21863	1.77667
car1	-0.39263	0.588473	-0.19584	0.995829	1.22269	1.10667	-2.54653	-4.75356	-4.89667	-2.14054	-2.65796	-3.09	-11.5108	-12.1713	-11.8567	-8.85766	-9.61429	-9.28333

## Sheet: figure3-d
Day	Proximal + C2-gRNA + Braf(mutation)					Proximal + C2SSC-gRNA + Braf(mutation)
15	0	0	13.5	0	13.5	46.41	195.075	72.345	63.9	112.85
29	0	13.5	13.5	0	13.5	174.906	326.337	270	239.953	291.94

## Sheet: supplementary figure1-c
	length	width	group	average(pixels)	average(um)
1	110.8	96.71	D1	103.755	253.68
2	53.27	48.87	D1	51.07	124.866
3	85.91	96.2	D1	91.055	222.628
4	127.99	76.01	D1	102	249.389
5	135.71	159.23	D1	147.47	360.562
6	93.39	52.33	D1	72.86	178.142
7	95.27	104.65	D1	99.96	244.401
8	80.3	112.58	D1	96.44	235.795
9	118.83	111.54	D1	115.185	281.626
10	131.03	119.21	D1	125.12	305.917
11	104.28	112.26	D1	108.27	264.719
12	75.47	70.46	D1	72.965	178.399
13	109.57	124.78	D1	117.175	286.491
14	102.32	95.38	D1	98.85	241.687
15	101.41	117.8	D1	109.605	267.983
16	57.43	76.03	D1	66.73	163.154
17	145.21	108.17	D1	126.69	309.756
18	90.61	100.26	D1	95.435	233.337
19	32.9	53.26	D1	43.08	105.33
20	63.15	75.43	D1	69.29	169.413
21	52.35	75.66	D1	64.005	156.491
22	101.87	89.02	D1	95.445	233.362
23	134.97	113.57	D1	124.27	303.839
24	102.62	115.43	D2	109.025	266.565
25	205.77	199.91	D2	202.84	495.941
26	73.24	87.57	D2	80.405	196.589
27	92.8	98.31	D2	95.555	233.631
28	113.45	116.76	D2	115.105	281.43
29	72.8	85.21	D2	79.005	193.166
30	68.62	62.24	D2	65.43	159.976
31	91.68	88.26	D2	89.97	219.976
32	67.74	68.12	D2	67.93	166.088
33	261.66	300.51	D2	281.085	687.249
34	136.72	139.06	D2	137.89	337.139
35	180.1	169.14	D2	174.62	426.944
36	186.55	190.38	D2	188.465	460.795
37	90.45	86.58	D2	88.515	216.418
38	84.15	78.41	D2	81.28	198.729
39	86.37	91.09	D2	88.73	216.944
40	186.08	183.81	D2	184.945	452.188
41	172.79	194.12	D2	183.455	448.545
42	88.6	111.51	D2	100.055	244.633
43	158.42	164.21	D2	161.315	394.413
44	104.29	105.6	D2	104.945	256.589
45	61.07	169.19	D2	115.13	281.491
46	161.14	164.83	D3	162.985	398.496
47	100.62	87.48	D3	94.05	229.951
48	102	107.76	D3	104.88	256.43
49	101	69.02	D3	85.01	207.848
50	124.04	125.94	D3	124.99	305.599
51	99.06	90.2	D3	94.63	231.369
52	252.6	245.72	D3	249.16	609.193
53	115.68	128.47	D3	122.075	298.472
54	136.56	132.3	D3	134.43	328.68
55	131.55	134.13	D3	132.84	324.792
56	157.5	160.53	D3	159.015	388.79
57	103.88	104.53	D3	104.205	254.78
58	100.5	99.52	D3	100.01	244.523
59	168.5	174.51	D3	171.505	419.328
60	251.47	214.67	D3	233.07	569.853
61	184.61	195.8	D3	190.205	465.049
62	94.37	106.89	D3	100.63	246.039
63	112.81	105.82	D3	109.315	267.274
64	89.01	99.41	D3	94.21	230.342
65	87.28	80.4	D3	83.84	204.988
66	119.15	113.54	D4	116.345	284.462
67	128.32	124.44	D4	126.38	308.998
68	113.53	103.51	D4	108.52	265.33
69	120.05	120.1	D4	120.075	293.582
70	152.15	159.03	D4	155.59	380.416
71	266.74	312.11	D4	289.425	707.641
72	104.5	91.09	D4	97.795	239.108
73	111.07	122.58	D4	116.825	285.636
74	192.25	164.77	D4	178.51	436.455
75	145.88	147.07	D4	146.475	358.13
76	182.16	192.33	D4	187.245	457.812
77	144.44	145.67	D4	145.055	354.658
78	118.85	118.07	D4	118.46	289.633
79	239.41	230.03	D4	234.72	573.888
80	155.4	163.42	D4	159.41	389.756
81	216.54	213.44	D4	214.99	525.648
82	200.93	196.79	D4	198.86	486.21
83	116.3	106.98	D4	111.64	272.958
84	91.22	89.84	D4	90.53	221.345
85	143.78	137.64	D4	140.71	344.034
86	100.89	97.84	D5	99.365	242.946
87	264.66	292.99	D5	278.825	681.724
88	179.57	183.14	D5	181.355	443.411
89	168.86	171.07	D5	169.965	415.562
90	161.14	150.19	D5	155.665	380.599
91	146.36	139	D5	142.68	348.851
92	169.88	180.97	D5	175.425	428.912
93	229.72	256.49	D5	243.105	594.389
94	140.91	138.81	D5	139.86	341.956
95	196.6	197.74	D5	197.17	482.078
96	95.3	95.57	D5	95.435	233.337
97	114.79	105.98	D5	110.385	269.89
98	98.24	95.73	D5	96.985	237.127
99	171.13	175.41	D5	173.27	423.643
100	166.33	157.97	D5	162.15	396.455
101	191.02	186.01	D5	188.515	460.917
102	132.85	134.37	D5	133.61	326.675
103	167.84	167.03	D5	167.435	409.377
104	92.66	81.84	D5	87.25	213.325
105	127.06	117.09	D5	122.075	298.472
106	169.43	139.79	D5	154.61	378.02
107	166.21	149.21	D6	157.71	385.599
108	283	293	D6	288	704.156
109	141.03	145.85	D6	143.44	350.709
110	127.91	123.71	D6	125.81	307.604
111	313.38	329.97	D6	321.675	786.491
112	177.28	190.79	D6	184.035	449.963
113	103.09	101.84	D6	102.465	250.526
114	102.62	97.8	D6	100.21	245.012
115	156.84	161.25	D6	159.045	388.863
116	137.42	143.6	D6	140.51	343.545
117	156.82	155.9	D6	156.36	382.298
118	152.27	186.08	D6	169.175	413.631
119	185.95	184.81	D6	185.38	453.252
120	459.31	439.89	D6	449.6	1099.27
121	294.43	270.08	D6	282.255	690.11
122	209.91	122.77	D6	166.34	406.699
123	113.53	90.09	D6	101.81	248.924
124	25.04	118.11	D6	71.575	175
125	146.58	146.11	D6	146.345	357.812
126	196.23	216.09	D6	206.16	504.059
127	88.54	91.29	D6	89.915	219.841
128	101.4	88.6	E1	95	232.274
129	60.54	73.5	E1	67.02	163.863
130	96.75	88.68	E1	92.715	226.687
131	84.69	54.59	E1	69.64	170.269
132	43.94	48.76	E1	46.35	113.325
133	62.61	69.77	E1	66.19	161.834
134	60.01	91.02	E1	75.515	184.633
135	71.85	89.11	E1	80.48	196.773
136	83.63	90.97	E1	87.3	213.447
137	80.06	86.31	E1	83.185	203.386
138	130.86	129.14	E1	130	317.848
139	71.51	102.49	E1	87	212.714
140	39.45	81.86	E1	60.655	148.301
141	73.88	80.99	E1	77.435	189.328
142	81.86	67.36	E1	74.61	182.421
143	72.37	46	E1	59.185	144.707
144	69.86	57.14	E1	63.5	155.257
145	45.8	46.96	E1	46.38	113.399
146	48.3	60.83	E1	54.565	133.411
147	67.05	53.45	E1	60.25	147.311
148	116.21	93.78	E2	104.995	256.711
149	130.18	120.77	E2	125.475	306.785
150	86.77	83.93	E2	85.35	208.68
151	108.17	112	E2	110.085	269.156
152	84.1	91.3	E2	87.7	214.425
153	72.56	67.62	E2	70.09	171.369
154	84.86	53.71	E2	69.285	169.401
155	73.55	76.94	E2	75.245	183.973
156	79.12	77.67	E2	78.395	191.675
157	120.3	58.55	E2	89.425	218.643
158	85.38	58.05	E2	71.715	175.342
159	62.03	69.26	E2	65.645	160.501
160	71.02	91.68	E2	81.35	198.9
161	114.21	69.64	E2	91.925	224.756
162	56.29	56.3	E2	56.295	137.641
163	126.32	68.26	E2	97.29	237.873
164	130.74	37.22	E2	83.98	205.33
165	75.11	102	E2	88.555	216.516
166	58.94	96.7	E2	77.82	190.269
167	79.51	70.21	E2	74.86	183.032
168	116	118.15	E3	117.075	286.247
169	121.4	120.74	E3	121.07	296.015
170	135.79	136.21	E3	136	332.518
171	137.8	124.02	E3	130.91	320.073
172	153.05	145.42	E3	149.235	364.878
173	155.86	153.94	E3	154.9	378.729
174	150.76	156.6	E3	153.68	375.746
175	114.56	118.26	E3	116.41	284.621
176	101.51	99.69	E3	100.6	245.966
177	137.35	94.15	E3	115.75	283.007
178	150.34	142.04	E3	146.19	357.433
179	122.69	123.02	E3	122.855	300.379
180	120.3	127.63	E3	123.965	303.093
181	119.57	104.69	E3	112.13	274.156
182	113.28	102.07	E3	107.675	263.264
183	86.47	77.49	E3	81.98	200.44
184	92.96	78.03	E3	85.495	209.034
185	91.35	87.64	E3	89.495	218.814
186	90.43	85	E3	87.715	214.462
187	88.68	82.49	E3	85.585	209.254
188	212.42	223.89	E4	218.155	533.386
189	125.94	121.76	E4	123.85	302.812
190	135.96	113.25	E4	124.605	304.658
191	231.46	224.15	E4	227.805	556.98
192	190.43	183.86	E4	187.145	457.567
193	196.8	205.8	E4	201.3	492.176
194	143.28	145.25	E4	144.265	352.726
195	124.2	112.59	E4	118.395	289.474
196	93.43	89.44	E4	91.435	223.557
197	120.83	112.27	E4	116.55	284.963
198	111.11	116.11	E4	113.61	277.775
199	108.24	118.9	E4	113.57	277.677
200	76.92	154.31	E4	115.615	282.677
201	132.03	134.41	E4	133.22	325.721
202	135.68	128.81	E4	132.245	323.337
203	115.52	109.18	E4	112.35	274.694
204	122.71	116.71	E4	119.71	292.689
205	99.18	93.77	E4	96.475	235.88
206	83.01	83.02	E4	83.015	202.971
207	101.87	86.98	E4	94.425	230.868
208	129.85	127.64	E5	128.745	314.78
209	122.26	135.36	E5	128.81	314.939
210	118.27	112.73	E5	115.5	282.396
211	112.77	114.55	E5	113.66	277.897
212	162.61	164.94	E5	163.775	400.428
213	159.85	169.2	E5	164.525	402.262
214	184.17	167.8	E5	175.985	430.281
215	120.93	125.42	E5	123.175	301.161
216	125.72	139.98	E5	132.85	324.817
217	119.27	126.91	E5	123.09	300.954
218	110.02	117.99	E5	114.005	278.741
219	104.24	118.02	E5	111.13	271.711
220	246.47	242.89	E5	244.68	598.24
221	218.05	194.03	E5	206.04	503.765
222	138.18	135.06	E5	136.62	334.034
223	130.55	117.39	E5	123.97	303.105
224	125.77	128.86	E5	127.315	311.284
225	154.08	149.03	E5	151.555	370.55
226	108.56	100.32	E5	104.44	255.355
227	103.41	105.12	E5	104.265	254.927
228	120.02	123.02	E5	121.52	297.115
229	88.05	93.05	E5	90.55	221.394
230	142.41	153.17	E6	147.79	361.345
231	175.76	173.37	E6	174.565	426.809
232	146.18	152.76	E6	149.47	365.452
233	115.04	127.03	E6	121.035	295.929
234	82.49	86.31	E6	84.4	206.357
235	115.73	112.29	E6	114.01	278.753
236	120.62	137.87	E6	129.245	316.002
237	104.24	108.47	E6	106.355	260.037
238	90.96	87.1	E6	89.03	217.677
239	140.06	129.25	E6	134.655	329.23
240	97.35	84.97	E6	91.16	222.885
241	74.46	52.2	E6	63.33	154.841
242	163.67	160.33	E6	162	396.088
243	139.85	126.02	E6	132.935	325.024
244	184.22	181.99	E6	183.105	447.689
245	125.13	116.06	E6	120.595	294.853
246	113.44	119.04	E6	116.24	284.205
247	101	110.17	E6	105.585	258.154
248	107.97	102.46	E6	105.215	257.249
249	121.04	116.18	E6	118.61	290

## Sheet: supplementary figure1-d
N0	positive	negative	total	positive_ratio
D1	17	3	20	0.85
D2	5	15	20	0.25
D3	0	20	20	0
D4	1	19	20	0.05
D5	0	20	20	0
D6	0	20	20	0
E1	19	1	20	0.95
E2	11	9	20	0.55
E3	0	20	20	0
E4	4	16	20	0.2
E5	0	20	20	0
E6	4	16	20	0.2

## Sheet: supplementary figure 2-b
group	ratio 1	ratio 2	ratio 3	ratio 4	ratio 5
APC+braf+proximal	0.00894855	0.00475059	0.025463	0.00655738	0.0220588
apc+braf+distal	0.537433	0.0465839	0.348243	0	0.135266
beta-catenin+braf+proximal	0.0285088	0.02	0.0420561	0.0056391	0.0238095
beta-catenin+braf+distal	0.404199	0	0.0892857	0	0.0588235

## Sheet: supplementary figure 3f
No	length	width	mean(pixel)	mean (um)	group
1	110.8	96.71	103.755	253.68	proximal + scramble
2	53.27	48.87	51.07	124.866	proximal + scramble
3	85.91	96.2	91.055	222.628	proximal + scramble
4	127.99	76.01	102	249.389	proximal + scramble
5	135.71	159.23	147.47	360.562	proximal + scramble
6	93.39	52.33	72.86	178.142	proximal + scramble
7	95.27	104.65	99.96	244.401	proximal + scramble
8	80.3	112.58	96.44	235.795	proximal + scramble
9	118.83	111.54	115.185	281.626	proximal + scramble
10	131.03	119.21	125.12	305.917	proximal + scramble
11	104.28	112.26	108.27	264.719	proximal + scramble
12	75.47	70.46	72.965	178.399	proximal + scramble
13	109.57	124.78	117.175	286.491	proximal + scramble
14	102.32	95.38	98.85	241.687	proximal + scramble
15	101.41	117.8	109.605	267.983	proximal + scramble
16	57.43	76.03	66.73	163.154	proximal + scramble
17	145.21	108.17	126.69	309.756	proximal + scramble
18	90.61	100.26	95.435	233.337	proximal + scramble
19	32.9	53.26	43.08	105.33	proximal + scramble
20	63.15	75.43	69.29	169.413	proximal + scramble
21	52.35	75.66	64.005	156.491	proximal + scramble
22	101.87	89.02	95.445	233.362	proximal + scramble
23	134.97	113.57	124.27	303.839	proximal + scramble
1	205.41	243.7	224.555	549.034	proximal + cdx2 sgRNA
2	163.41	127.02	145.215	355.049	proximal + cdx2 sgRNA
3	187.62	153.21	170.415	416.663	proximal + cdx2 sgRNA
4	210.11	161.01	185.56	453.692	proximal + cdx2 sgRNA
5	155.91	99.3	127.605	311.993	proximal + cdx2 sgRNA
6	89.27	103.17	96.22	235.257	proximal + cdx2 sgRNA
7	95.04	62.28	78.66	192.323	proximal + cdx2 sgRNA
8	118.36	136.62	127.49	311.711	proximal + cdx2 sgRNA
9	152.11	213.43	182.77	446.87	proximal + cdx2 sgRNA
10	153	111.83	132.415	323.753	proximal + cdx2 sgRNA
11	144.64	129.29	136.965	334.878	proximal + cdx2 sgRNA
12	305.55	217.9	261.725	639.914	proximal + cdx2 sgRNA
13	278.66	334.7	306.68	749.829	proximal + cdx2 sgRNA
14	280.41	262.91	271.66	664.205	proximal + cdx2 sgRNA
15	282.21	254.16	268.185	655.709	proximal + cdx2 sgRNA
16	166.63	178.89	172.76	422.396	proximal + cdx2 sgRNA
17	414.27	310.7	362.485	886.271	proximal + cdx2 sgRNA
18	139.18	133.99	136.585	333.949	proximal + cdx2 sgRNA
19	191.64	232.77	212.205	518.839	proximal + cdx2 sgRNA
20	104.31	159.71	132.01	322.763	proximal + cdx2 sgRNA
1	101.4	88.6	95	232.274	distal + scramlble
2	60.54	73.5	67.02	163.863	distal + scramlble
3	96.75	88.68	92.715	226.687	distal + scramlble
4	84.69	54.59	69.64	170.269	distal + scramlble
5	43.94	48.76	46.35	113.325	distal + scramlble
6	62.61	69.77	66.19	161.834	distal + scramlble
7	60.01	91.02	75.515	184.633	distal + scramlble
8	71.85	89.11	80.48	196.773	distal + scramlble
9	83.63	90.97	87.3	213.447	distal + scramlble
10	80.06	86.31	83.185	203.386	distal + scramlble
11	130.86	129.14	130	317.848	distal + scramlble
12	71.51	102.49	87	212.714	distal + scramlble
13	39.45	81.86	60.655	148.301	distal + scramlble
14	73.88	80.99	77.435	189.328	distal + scramlble
15	81.86	67.36	74.61	182.421	distal + scramlble
16	72.37	46	59.185	144.707	distal + scramlble
17	69.86	57.14	63.5	155.257	distal + scramlble
18	45.8	46.96	46.38	113.399	distal + scramlble
19	48.3	60.83	54.565	133.411	distal + scramlble
20	67.05	53.45	60.25	147.311	distal + scramlble
1	136.72	114.07	125.395	306.589	distal + cdx2 sgRNA
2	119.09	90.25	104.67	255.917	distal + cdx2 sgRNA
3	90.79	66.89	78.84	192.763	distal + cdx2 sgRNA
4	129	116.76	122.88	300.44	distal + cdx2 sgRNA
5	119.87	136.01	127.94	312.812	distal + cdx2 sgRNA
6	67.96	52.35	60.155	147.078	distal + cdx2 sgRNA
7	89.38	82.22	85.8	209.78	distal + cdx2 sgRNA
8	67.54	66.57	67.055	163.949	distal + cdx2 sgRNA
9	72.25	99.2	85.725	209.597	distal + cdx2 sgRNA
10	69.26	90.05	79.655	194.756	distal + cdx2 sgRNA
11	63.79	82.01	72.9	178.24	distal + cdx2 sgRNA
12	44.41	44.05	44.23	108.142	distal + cdx2 sgRNA
13	92.65	76.66	84.655	206.98	distal + cdx2 sgRNA
14	64.08	94.37	79.225	193.704	distal + cdx2 sgRNA
15	85.05	92.05	88.55	216.504	distal + cdx2 sgRNA
16	63.81	56.08	59.945	146.565	distal + cdx2 sgRNA
17	44.6	30.07	37.335	91.2836	distal + cdx2 sgRNA
18	60.37	80.45	70.41	172.152	distal + cdx2 sgRNA
19	65.37	43.08	54.225	132.579	distal + cdx2 sgRNA
20	46.52	42.43	44.475	108.741	distal + cdx2 sgRNA

[truncated: 3 more sheets: supplementary figure 3-f, supplementary figure7-b, supplementary figure7-c]
