# Supplementary material for: Tissue-location-specific transcription programs drive tumor dependencies in colon cancer
Source: Nat Commun. 2024 Feb 15;15:1384. doi: 10.1038/s41467-024-45605-4 (PMC10869357; doi:10.1038/s41467-024-45605-4)
Supplement: Supplementary file 4 — Source Data [file 41467_2024_45605_MOESM4_ESM.zip › Source Data/Figures_Source_Data/supplemental figure 5/Supplementary Dataset 1.xlsx]

## Sheet: Sheet1
Distal_Cdx2VsScramble_WENR(-)
Description	GeneRatio	BgRatio	p.adjust	qvalue	RichFactor
Mineral absorption	9/209	54/8949	0.000560681	0.000511349	0.166667
ECM-receptor interaction	11/209	88/8949	0.000560681	0.000511349	0.125
PPAR signaling pathway	11/209	89/8949	0.000560681	0.000511349	0.123596
Vitamin digestion and absorption	5/209	24/8949	0.0128356	0.0117062	0.208333
Small cell lung cancer	9/209	93/8949	0.0157017	0.0143201	0.0967742
TGF-beta signaling pathway	9/209	95/8949	0.0157017	0.0143201	0.0947368
Protein digestion and absorption	9/209	108/8949	0.0345139	0.0314771	0.0833333
Thyroid hormone synthesis	7/209	74/8949	0.0536826	0.0489593	0.0945946
Distal_Cdx2VsScramble_WENR(+)
Description	GeneRatio	BgRatio	p.adjust	qvalue	RichFactor
Proximal_Cdx2VsScramble_WENR(-)
Description	GeneRatio	BgRatio	p.adjust	qvalue	RichFactor
Fanconi anemia pathway	14/540	51/8949	0.000353633	0.000309796	0.27451
Cell cycle	22/540	125/8949	0.000717469	0.00062853	0.176
TNF signaling pathway	20/540	113/8949	0.00118271	0.0010361	0.176991
DNA replication	10/540	35/8949	0.00207985	0.00182203	0.285714
ECM-receptor interaction	16/540	88/8949	0.00376378	0.00329722	0.181818
NF-kappa B signaling pathway	17/540	105/8949	0.00794476	0.00695992	0.161905
Fluid shear stress and atherosclerosis	21/540	148/8949	0.00794476	0.00695992	0.141892
Amoebiasis	17/540	107/8949	0.00794476	0.00695992	0.158879
Metabolism of xenobiotics by cytochrome P450	13/540	73/8949	0.0124814	0.0109342	0.178082
Hippo signaling pathway	21/540	157/8949	0.0142082	0.0124469	0.133758
Cytokine-cytokine receptor interaction	32/540	292/8949	0.02003	0.0175471	0.109589
Platinum drug resistance	13/540	80/8949	0.0209866	0.0183851	0.1625
PI3K-Akt signaling pathway	37/540	359/8949	0.0209866	0.0183851	0.103064
Drug metabolism - cytochrome P450	12/540	71/8949	0.0209866	0.0183851	0.169014
Chemical carcinogenesis - receptor activation	26/540	225/8949	0.0209866	0.0183851	0.115556
p53 signaling pathway	12/540	72/8949	0.0215925	0.0189159	0.166667
Small cell lung cancer	14/540	93/8949	0.0229244	0.0200827	0.150538
MAPK signaling pathway	31/540	294/8949	0.0276802	0.0242489	0.105442
Hepatocellular carcinoma	21/540	174/8949	0.0286302	0.0250812	0.12069
Homologous recombination	8/540	41/8949	0.0400669	0.0351001	0.195122
AGE-RAGE signaling pathway in diabetic complications	14/540	101/8949	0.0400669	0.0351001	0.138614
Proteoglycans in cancer	23/540	205/8949	0.0400669	0.0351001	0.112195
Basal cell carcinoma	10/540	63/8949	0.0549073	0.0481009	0.15873
Signaling pathways regulating pluripotency of stem cells	17/540	140/8949	0.0561301	0.0491721	0.121429
Proximal_Cdx2VsScramble_WENR(+)
Description	GeneRatio	BgRatio	p.adjust	qvalue	RichFactor
Amoebiasis	19/451	107/8949	0.000392365	0.000315752	0.17757
Fluid shear stress and atherosclerosis	22/451	148/8949	0.000647076	0.000520729	0.148649
PI3K-Akt signaling pathway	37/451	359/8949	0.00169674	0.00136544	0.103064
Cytokine-cytokine receptor interaction	32/451	292/8949	0.00169674	0.00136544	0.109589
ECM-receptor interaction	15/451	88/8949	0.00169674	0.00136544	0.170455
Proteoglycans in cancer	25/451	205/8949	0.00170236	0.00136996	0.121951
Metabolism of xenobiotics by cytochrome P450	13/451	73/8949	0.00226464	0.00182245	0.178082
Chemical carcinogenesis - receptor activation	26/451	225/8949	0.00226464	0.00182245	0.115556
NF-kappa B signaling pathway	15/451	105/8949	0.0075242	0.00605504	0.142857
Chemical carcinogenesis - DNA adducts	13/451	84/8949	0.00785865	0.00632419	0.154762
Hippo signaling pathway	19/451	157/8949	0.00883235	0.00710776	0.121019
Focal adhesion	22/451	201/8949	0.01145	0.00921427	0.109453
AGE-RAGE signaling pathway in diabetic complications	14/451	101/8949	0.01145	0.00921427	0.138614
Platinum drug resistance	12/451	80/8949	0.012845	0.0103369	0.15
TGF-beta signaling pathway	13/451	95/8949	0.0176466	0.014201	0.136842
Hepatocellular carcinoma	19/451	174/8949	0.0217756	0.0175237	0.109195
Signaling pathways regulating pluripotency of stem cells	16/451	140/8949	0.0305269	0.0245663	0.114286
Small cell lung cancer	12/451	93/8949	0.0382379	0.0307717	0.129032
Drug metabolism - cytochrome P450	10/451	71/8949	0.0422859	0.0340293	0.140845
Lipid and atherosclerosis	21/451	216/8949	0.0422859	0.0340293	0.0972222
Lysosome	15/451	135/8949	0.0447344	0.0359996	0.111111
Rheumatoid arthritis	11/451	87/8949	0.0549916	0.0442541	0.126437
HIF-1 signaling pathway	13/451	114/8949	0.059457	0.0478476	0.114035
Human papillomavirus infection	30/451	362/8949	0.059457	0.0478476	0.0828729
ProVsDis_Scramble_WENR(-)
Description	GeneRatio	BgRatio	p.adjust	qvalue	RichFactor
ProximalVsDistal_Cdx2_WENR(-)
Description	GeneRatio	BgRatio	p.adjust	qvalue	RichFactor
DNA replication	24/978	35/8949	2.62084e-13	2.37465e-13	0.685714
Ribosome	54/978	179/8949	1.77121e-10	1.60483e-10	0.301676
Cell cycle	43/978	125/8949	1.87302e-10	1.69707e-10	0.344
Systemic lupus erythematosus	46/978	148/8949	1.37574e-09	1.24651e-09	0.310811
Coronavirus disease - COVID-19	61/978	247/8949	2.72442e-08	2.4685e-08	0.246964
Spliceosome	39/978	134/8949	2.66487e-07	2.41454e-07	0.291045
Homologous recombination	19/978	41/8949	4.80721e-07	4.35563e-07	0.463415
Neutrophil extracellular trap formation	51/978	207/8949	5.17516e-07	4.68902e-07	0.246377
Fanconi anemia pathway	21/978	51/8949	8.20164e-07	7.4312e-07	0.411765
Alcoholism	50/978	205/8949	8.20164e-07	7.4312e-07	0.243902
Mismatch repair	13/978	22/8949	1.63374e-06	1.48027e-06	0.590909
Pyrimidine metabolism	21/978	56/8949	4.36353e-06	3.95363e-06	0.375
Nucleocytoplasmic transport	30/978	118/8949	0.000161093	0.00014596	0.254237
Ribosome biogenesis in eukaryotes	30/978	121/8949	0.000249783	0.000226319	0.247934
Base excision repair	14/978	36/8949	0.000249783	0.000226319	0.388889
p53 signaling pathway	21/978	72/8949	0.000338724	0.000306905	0.291667
Viral carcinogenesis	43/978	229/8949	0.00460828	0.00417539	0.187773
RNA polymerase	11/978	32/8949	0.00649221	0.00588235	0.34375
Biosynthesis of cofactors	31/978	152/8949	0.00687489	0.00622908	0.203947
One carbon pool by folate	8/978	19/8949	0.0078229	0.00708804	0.421053
Herpes simplex virus 1 infection	71/978	459/8949	0.0209335	0.0189671	0.154684
Cysteine and methionine metabolism	14/978	54/8949	0.0222352	0.0201465	0.259259
Nucleotide excision repair	12/978	43/8949	0.0229026	0.0207512	0.27907
Drug metabolism - other enzymes	20/978	92/8949	0.0248413	0.0225078	0.217391
Glutathione metabolism	16/978	72/8949	0.0519625	0.0470813	0.222222
Progesterone-mediated oocyte maturation	19/978	92/8949	0.05205	0.0471606	0.206522
Notch signaling pathway	14/978	60/8949	0.05205	0.0471606	0.233333
ProximalVsDistal_Cdx2_WENR(+)
Description	GeneRatio	BgRatio	p.adjust	qvalue	RichFactor
Amoebiasis	15/394	107/8949	0.00699463	0.00609768	0.140187
Focal adhesion	22/394	201/8949	0.00699463	0.00609768	0.109453
Metabolism of xenobiotics by cytochrome P450	12/394	73/8949	0.00699463	0.00609768	0.164384
ECM-receptor interaction	13/394	88/8949	0.0082712	0.00721056	0.147727
Small cell lung cancer	13/394	93/8949	0.0109295	0.00952799	0.139785
PI3K-Akt signaling pathway	31/394	359/8949	0.0109295	0.00952799	0.086351
Proteoglycans in cancer	21/394	205/8949	0.0109295	0.00952799	0.102439
Collecting duct acid secretion	6/394	27/8949	0.0326543	0.0284669	0.222222
Axon guidance	18/394	181/8949	0.0326543	0.0284669	0.0994475
Choline metabolism in cancer	12/394	98/8949	0.0343993	0.0299882	0.122449
Hepatocellular carcinoma	17/394	174/8949	0.044394	0.0387012	0.0977011
ProximalVsDistal_Scramble_WENR(+)
Description	GeneRatio	BgRatio	p.adjust	qvalue	RichFactor
Hippo signaling pathway	8/1971	157/8949	0.00610261	0.00553435	0.0509554
Basal cell carcinoma	5/1971	63/8949	0.0113849	0.0103248	0.0793651
Gastric cancer	7/1971	150/8949	0.0113849	0.0103248	0.0466667
Retinol metabolism	5/1971	97/8949	0.0486551	0.0441244	0.0515464
