# Supplementary material for: Tissue-location-specific transcription programs drive tumor dependencies in colon cancer
Source: Nat Commun. 2024 Feb 15;15:1384. doi: 10.1038/s41467-024-45605-4 (PMC10869357; doi:10.1038/s41467-024-45605-4)
Supplement: Supplementary file 4 — Source Data [file 41467_2024_45605_MOESM4_ESM.zip › Source Data/Figures_Source_Data/supplemental figure 5/AllPanels.txt]

Raw data for Figure S5 are generated from the codes in GitHub and the genomics data.
