# Supplementary material for: Tissue-location-specific transcription programs drive tumor dependencies in colon cancer
Source: Nat Commun. 2024 Feb 15;15:1384. doi: 10.1038/s41467-024-45605-4 (PMC10869357; doi:10.1038/s41467-024-45605-4)
Supplement: Supplementary file 4 — Source Data [file 41467_2024_45605_MOESM4_ESM.zip › Source Data/Figures_Source_Data/supplemental figure 7/panel c/panel c_Cdx2 IHC image analysis.xlsx]

## Sheet: Sheet1
Image Name	P/D	Average Non-zero		Area	Mean	Min	Max	IntDen	Ratio Non-zero
00.05.37	P	0.0115906	1	1564550	70.374	0	255	110104410
			2	1564550	3.091	0	255	4835820	0.0439203
			3	1128358	74.475	0	255	84034740
			4	1128358	0.032	0	255	36465	0.000433928
			5	805000	85.236	0	255	68615145
			6	805000	0.07	0	255	56100	0.000817604
			7	564880	73.243	0	255	41373495
			8	564880	255	255	255	144044400		The Cdx2 staining image here was completely negative, so the binary masking computed the full area to have 255 intensity. This obviously is incorrect. To be consistent with calculations for other images, this image was not considered.
			9	1983177	62.433	0	255	123815760
			10	1983177	0.074	0	255	147390	0.0011904
00.16.02	P	0.0126521	1	1213030	89.157	0	255	108149580
			2	1213030	2.655	0	255	3221160	0.0297843
			3	2560614	89.478	0	255	229117755
			4	2560614	0.454	0	255	1162545	0.00507401
			5	540246	98.079	0	255	52986960
			6	540246	0.073	0	255	39270	0.000741126
			7	2135700	98.167	0	255	209656155
			8	2135700	1.473	0	255	3146700	0.0150089
00.27.10	P	0.191353	1	846993	52.789	0	255	44712210
			2	846993	8.41	0	255	7123170	0.159312
			3	887625	56.304	0	255	49976430
			4	887625	14.359	0	255	12745155	0.255023
			5	2102337	73.117	0	255	153717570
			6	2102337	12.995	0	255	27320700	0.177733
			7	3487946	46.576	0	255	162456165
			8	3487946	5.638	0	255	19663815	0.121041
			9	2392558	65.066	0	255	155675205
			10	2392558	15.854	0	255	37930995	0.243655
00.36.21	D	0.0285224	1	2289672	83.432	0	255	191032230
			2	2289672	0.859	0	255	1966305	0.0102931
			3	2204720	105.217	0	255	231972990
			4	2204720	4.491	0	255	9900375	0.042679
			5	399905	92.06	0	255	36815370
			6	399905	2.177	0	255	870570	0.0236469
			7	1647122	86.294	0	255	142136745
			8	1647122	3.742	0	255	6164115	0.0433675
			9	1093440	98.497	0	255	107700270
			10	1093440	2.229	0	255	2436780	0.0226256
00.46.58	P	0.00804752	1	451251	69.552	0	255	31385400
			2	451251	0.202	0	255	91035	0.00290055
			3	630648	80.785	0	255	50946960
			4	630648	0.392	0	255	247350	0.00485505
			5	508022	73.122	0	255	37147635
			6	508022	0.104	0	255	53040	0.00142782
			7	1310813	70.575	0	255	92510430
			8	1310813	1.567	0	255	2053770	0.0222004
			9	1089956	64.687	0	255	70505715
			10	1089956	0.573	0	255	624240	0.00885375
20.35.20	D	0.216646	1	1253616	47.086	0	255	59027145
			2	1253616	15.318	0	255	19202520	0.325317
			3	540960	61.455	0	255	33244860
			4	540960	18.973	0	255	10263495	0.308724
			5	906514	38.849	0	255	35217030
			6	906514	1.201	0	255	1088340	0.0309038
			7	798336	43.008	0	255	34334475
			8	798336	7.826	0	255	6247755	0.181967
			9	772562	52.274	0	255	40385115
			10	772562	12.353	0	255	9543630	0.236316
20.47.14	D	0.0489982	1	1948142	52.674	0	255	102615570
			2	1948142	5.345	0	255	10412925	0.101475
			3	772751	33.794	0	255	26114550
			4	772751	2.737	0	255	2115225	0.0809979
			5	1515528	75.385	0	255	114248415
			6	1515528	0.239	0	255	361590	0.00316495
			7	1859364	61.666	0	255	114658965
			8	1859364	0.639	0	255	1187280	0.0103549
20.59.10	D	0.699887	1	1031152	67	0	255	69086895
			2	1031152	46.898	0	255	48359220	0.699977
			3	2239750	78.717	0	255	176306745
			4	2239750	66.504	0	255	148952130	0.844846
			5	2068339	72.091	0	255	149109210
			6	2068339	46.21	0	255	95578590	0.640997
			7	1623930	66.578	0	255	108118725
			8	1623930	40.861	0	255	66355590	0.613729
21.07.11	D	0.109408	1	2457043	67.762	0	255	166494855
			2	2457043	12.555	0	255	30848115	0.18528
			3	735570	78.922	0	255	58052790
			4	735570	9.023	0	255	6637395	0.114334
			5	1139740	70.627	0	255	80496105
			6	1139740	6.192	0	255	7056870	0.0876672
			7	1091720	75.138	0	255	82029930
			8	1091720	3.783	0	255	4130235	0.0503503
21.18.03	P	0.00289954	1	1476144	57.017	0	255	84165810
			2	1476144	0.026	0	255	38250	0.00045446
			3	1695358	60.038	0	255	101785545
			4	1695358	0.042	0	255	71910	0.000706485
			5	976080	85.285	0	255	83245005
			6	976080	0.043	0	255	42330	0.000508499
			7	1362704	63.347	0	255	86322600
			8	1362704	0.056	0	255	76245	0.000883257
			9	1829142	84.521	0	255	154601400
			10	1829142	1.01	0	255	1846710	0.011945
21.27.00	D	0.0445146	1	1185919	111.708	0	255	132476325
			2	1185919	3.703	0	255	4391610	0.0331501
			3	1053374	109.224	0	255	115053450
			4	1053374	0.857	0	255	903210	0.00785035
			5	1053374	59.904	0	255	63101790
			6	1053374	1.404	0	255	1479000	0.0234383
			7	1226016	50.939	0	255	62451540
			8	1226016	7.945	0	255	9740235	0.155965
			9	1053374	58.578	0	255	61704135
			10	1053374	0.127	0	255	133875	0.00216963
21.38.56	P	0.0382394	1	1765243	59.815	0	255	105588870
			2	1765243	1.979	0	255	3493500	0.0330859
			3	1846768	51.67	0	255	95422785
			4	1846768	2.097	0	255	3873195	0.0405898
			5	919990	48.603	0	255	44713995
			6	919990	2.054	0	255	1889805	0.0422643
			7	1119945	48.194	0	255	53974320
			8	1119945	3.267	0	255	3659250	0.0677961
			9	836580	55.359	0	255	46311825
			10	836580	0.413	0	255	345525	0.00746084
21.52.21	P	0.0840983	1	1378132	69.756	0	255	96132960
			2	1378132	2.951	0	255	4067250	0.0423086
			3	843584	61.547	0	255	51919785
			4	843584	2.286	0	255	1928310	0.0371402
			5	666429	71.982	0	255	47971110
			6	666429	10.796	0	255	7194825	0.149982
			7	2075409	66.194	0	255	137379210
			8	2075409	7.08	0	255	14694375	0.106962
22.02.23	P	0.0635649	1	900280	32.886	0	255	29606520
			2	900280	1.946	0	255	1752105	0.0591797
			3	2086749	29.712	0	255	62000445
			4	2086749	1.089	0	255	2272305	0.0366498
			5	776030	31.083	0	255	24121470
			6	776030	1.31	0	255	1016685	0.0421486
			7	942159	48.64	0	255	45826560
			8	942159	7.659	0	255	7215735	0.157457
			9	1306116	39.032	0	255	50979855
			10	1306116	0.874	0	255	1141380	0.0223888
22.12.54	P	0.011044	1	1510470	66.042	0	255	99754470
			2	1510470	0.199	0	255	300135	0.00300874
			3	761946	68.399	0	255	52116645
			4	761946	1.305	0	255	994245	0.0190773
			5	1615400	66.446	0	255	107337660
			6	1615400	0.065	0	255	105315	0.000981156
			7	783804	65.718	0	255	51510000
			8	783804	1.387	0	255	1087320	0.0211089
22.21.31	D	0.0468283	1	1689100	74.591	0	255	125991165
			2	1689100	6.177	0	255	10432815	0.0828059
			3	1465280	52.573	0	255	77034735
			4	1465280	1.97	0	255	2886855	0.0374747
			5	1409800	73.435	0	255	103528470
			6	1409800	3.79	0	255	5343015	0.0516091
			7	1361052	62.878	0	255	85580040
			8	1361052	1.198	0	255	1629960	0.019046
			9	1117257	85.979	0	255	96061050
			10	1117257	3.715	0	255	4150380	0.0432056
22.32.23	P	0.368939	1	518064	77.532	0	255	40166325
			2	518064	28.485	0	255	14757105	0.3674
			3	1251720	86.886	0	255	108756480
			4	1251720	23.166	0	255	28997070	0.266624
			5	1593348	94.975	0	255	151327455
			6	1593348	28.427	0	255	45294630	0.299315
			7	1593348	90.754	0	255	144602595
			8	1593348	35.84	0	255	57105720	0.394915
			9	878976	90.433	0	255	79488855
			10	878976	46.703	0	255	41051175	0.516439
22.41.30	P	0.0766473	1	1021496	63.382	0	255	64744500
			2	1021496	13.479	0	255	13768980	0.212666
			3	294528	63.189	0	255	18610920
			4	294528	1.675	0	255	493425	0.0265127
			5	998712	70.516	0	255	70424880
			6	998712	1.822	0	255	1819425	0.025835
			7	2631300	58.522	0	255	153988890
			8	2631300	6.849	0	255	18022125	0.117035
			9	362250	58.695	0	255	21262155
			10	362250	0.07	0	255	25245	0.00118732
22.50.20	D	0.106434	1	2098341	65.092	0	255	136585395
			2	2098341	1.614	0	255	3387675	0.0248026
			3	1811264	61.173	0	255	110800050
			4	1811264	1.54	0	255	2790210	0.0251824
			5	1001488	41.302	0	255	41363550
			6	1001488	14.889	0	255	14911380	0.360496
			7	1081500	58.785	0	255	63576090
			8	1081500	6.95	0	255	7516635	0.118231
			9	347259	79.2	0	255	27503025
			10	347259	0.274	0	255	95115	0.00345835
23.01.07	P	0.00963002	1	759206	49.169	0	255	37329705
			2	759206	0.656	0	255	498270	0.0133478
			3	1057764	57.876	0	255	61219380
			4	1057764	1.813	0	255	1917600	0.0313234
			5	1057764	53.719	0	255	56821905
			6	1057764	0.127	0	255	133875	0.00235605
			7	1057764	37.974	0	255	40167855
			8	1057764	0.004	0	255	4335	0.000107922
			9	1090895	49.518	0	255	54018945
			10	1090895	0.05	0	255	54825	0.00101492
23.10.53	D	0.120029	1	1890362	64.822	0	255	122536170
			2	1890362	16.424	0	255	31048035	0.253379
			3	844740	83.467	0	255	70508010
			4	844740	2.817	0	255	2379915	0.0337538
			5	1895850	73.164	0	255	138707760
			6	1895850	9.384	0	255	17791350	0.128265
			7	1724877	70.092	0	255	120900090
			8	1724877	7.832	0	255	13509900	0.111744
			9	1895850	79.24	0	255	150227895
			10	1895850	5.785	0	255	10967040	0.0730027
23.20.44	P	0.0529279	1	351528	63.873	0	255	22453260
			2	351528	1.321	0	255	464355	0.020681
			3	919150	59.271	0	255	54479220
			4	919150	0.521	0	255	479145	0.008795
			5	654270	63.397	0	255	41478810
			6	654270	2.401	0	255	1570800	0.0378699
			7	1056888	57.083	0	255	60330195
			8	1056888	1.044	0	255	1103130	0.0182849
			9	1241646	58.762	0	255	72962130
			10	1241646	10.519	0	255	13060845	0.179009
23.28.57	D	0.150812	1	1633200	67.456	0	255	110168415
			2	1633200	13.757	0	255	22467285	0.203936
			3	1285713	44.799	0	255	57598635
			4	1285713	9.86	0	255	12676560	0.220084
			5	1299132	68.79	0	255	89367045
			6	1299132	14.799	0	255	19226235	0.215138
			7	1519749	74.999	0	255	113980155
			8	1519749	2.83	0	255	4300830	0.0377331
			9	986119	60.018	0	255	59185245
			10	986119	4.632	0	255	4567305	0.0771697
23.39.06	D	0.246821	1	1296555	57.615	0	255	74701485
			2	1296555	22.904	0	255	29695770	0.397526
			3	1609608	69.931	0	255	112561590
			4	1609608	7.85	0	255	12635760	0.112256
			5	1141973	76.949	0	255	87873510
			6	1141973	2.286	0	255	2610435	0.0297067
			7	774912	63.547	0	255	49243560
			8	774912	37.424	0	255	29000385	0.588917
			9	2135962	64.584	0	255	137948625
			10	2135962	6.827	0	255	14581155	0.1057
23.47.43	P	0.0111052	1	955259	56.429	0	255	53904705
			2	955259	0.533	0	255	509490	0.00945168
			3	1617261	64.817	0	255	104826165
			4	1617261	1.453	0	255	2349315	0.0224115
			5	1216428	94.723	0	255	115224045
			6	1216428	1.028	0	255	1251030	0.0108574
			7	1487448	80.591	0	255	119874735
			8	1487448	0.945	0	255	1405305	0.0117231
			9	806832	86.737	0	255	69982455
			10	806832	0.094	0	255	75735	0.0010822
23.56.21	D	0.0635423	1	1807806	29.718	0	255	53724420
			2	1807806	1.814	0	255	3280065	0.0610535
			3	665210	39.981	0	255	26595735
			4	665210	0.787	0	255	523770	0.0196938
			5	1546587	55.002	0	255	85064940
			6	1546587	4.106	0	255	6350010	0.074649
			7	568064	56.791	0	255	32261070
			8	568064	5.163	0	255	2933010	0.0909148
			9	2219931	69.144	0	255	153495720
			10	2219931	4.937	0	255	10959645	0.0714003
